# Supplementary material for: Prediction of Bone Metastasis in Breast Cancer Based on Minimal Driver Gene Set in Gene Dependency Network
Source: Genes (Basel). 2019 Jun 17;10(6):466. doi: 10.3390/genes10060466 (PMC6627827; doi:10.3390/genes10060466)
Supplement: Supplementary file 1 [file genes-10-00466-s001.zip]

Archive with 3 entries (3 files):
- Table S2.xlsx
- genes-482569-s-proof.docx
- Table S1.xlsx
