# Supplementary material for: Prediction of Bone Metastasis in Breast Cancer Based on Minimal Driver Gene Set in Gene Dependency Network
Source: Genes (Basel). 2019 Jun 17;10(6):466. doi: 10.3390/genes10060466 (PMC6627827; doi:10.3390/genes10060466)
Supplement: Supplementary file 1 [file genes-10-00466-s001.zip › Table S2.xlsx]

## Sheet: Sheet1
Table S2. The feature candudates.
Gene Id	Gene Name	Frequency
9	NAT1	500
15	AANAT	500
16	AARS	500
23	ABCF1	500
34	ACADM	500
38	ACAT1	500
49	ACR	500
100	ADA	500
103	ADAR	500
118	ADD1	500
120	ADD3	500
124	ADH1A	500
143	PARP4	500
153	ADRB1	500
159	ADSS	500
166	AES	500
176	ACAN	500
178	AGL	500
197	AHSG	500
219	ALDH1B1	500
247	ALOX15B	500
266	AMELY	500
272	AMPD3	500
285	ANGPT2	500
291	SLC25A4	500
314	AOC2	500
322	APBB1	500
324	APC	500
343	AQP8	500
347	APOD	500
354	KLK3	500
357	SHROOM2	500
366	AQP9	500
368	ABCC6	500
369	ARAF	500
373	TRIM23	500
383	ARG1	500
391	RHOG	500
397	ARHGDIB	500
400	ARL1	500
403	ARL3	500
406	ARNTL	500
419	ART3	500
429	ASCL1	500
432	ASGR1	500
445	ASS1	500
471	ATIC	500
478	ATP1A3	500
483	ATP1B3	500
515	ATP5F1	500
516	ATP5G1	500
538	ATP7A	500
550	AUP1	500
552	AVPR1A	500
586	BCAT1	500
590	BCHE	500
599	BCL2L2	500
602	BCL3	500
607	BCL9	500
608	TNFRSF17	500
617	BCS1L	500
633	BGN	500
638	BIK	500
644	BLVRA	500
649	BMP1	500
655	BMP7	500
661	POLR3D	500
662	BNIP1	500
664	BNIP3	500
669	BPGM	500
685	BTC	500
710	SERPING1	500
716	C1S	500
725	C4BPB	500
727	C5	500
731	C8A	500
775	CACNA1C	500
776	CACNA1D	500
780	DDR1	500
783	CACNB2	500
784	CACNB3	500
795	S100G	500
810	CALML3	500
815	CAMK2A	500
816	CAMK2B	500
824	CAPN2	500
826	CAPNS1	500
831	CAST	500
841	CASP8	500
862	RUNX1T1	500
864	RUNX3	500
890	CCNA2	500
898	CCNE1	500
899	CCNF	500
911	CD1C	500
915	CD3D	500
926	CD8B	500
928	CD9	500
930	CD19	500
942	CD86	500
944	TNFSF8	500
945	CD33	500
950	SCARB2	500
956	ENTPD3	500
962	CD48	500
966	CD59	500
971	CD72	500
974	CD79B	500
1005	CDH7	500
1007	CDH9	500
1009	CDH11	500
1015	CDH17	500
1016	CDH18	500
1039	CDR2	500
1046	CDX4	500
1047	CLGN	500
1056	CEL	500
1063	CENPF	500
1066	CES1	500
1088	CEACAM8	500
1101	CHAD	500
1104	RCC1	500
1105	CHD1	500
1116	CHI3L1	500
1118	CHIT1	500
1119	CHKA	500
1134	CHRNA1	500
1135	CHRNA2	500
1138	CHRNA5	500
1146	CHRNG	500
1158	CKM	500
1164	CKS2	500
1180	CLCN1	500
1182	CLCN3	500
1195	CLK1	500
1207	CLNS1A	500
1215	CMA1	500
1241	LTB4R	500
1264	CNN1	500
1281	COL3A1	500
1286	COL4A4	500
1291	COL6A1	500
1293	COL6A3	500
1307	COL16A1	500
1308	COL17A1	500
1316	KLF6	500
1326	MAP3K8	500
1327	COX4I1	500
1340	COX6B1	500
1353	COX11	500
1359	CPA3	500
1361	CPB2	500
1368	CPM	500
1371	CPOX	500
1374	CPT1A	500
1381	CRABP1	500
1382	CRABP2	500
1384	CRAT	500
1386	ATF2	500
1394	CRHR1	500
1406	CRX	500
1408	CRY2	500
1409	CRYAA	500
1413	CRYBA4	500
1431	CS	500
1434	CSE1L	500
1435	CSF1	500
1440	CSF3	500
1448	CSN3	500
1454	CSNK1E	500
1456	CSNK1G3	500
1490	CTGF	500
1509	CTSD	500
1536	CYBB	500
1537	CYC1	500
1543	CYP1A1	500
1544	CYP1A2	500
1558	CYP2C8	500
1571	CYP2E1	500
1573	CYP2J2	500
1577	CYP3A5	500
1585	CYP11B2	500
1608	DGKG	500
1616	DAXX	500
1629	DBT	500
1638	DCT	500
1649	DDIT3	500
1653	DDX1	500
1669	DEFA4	500
1687	DFNA5	500
1716	DGUOK	500
1719	DHFR	500
1725	DHPS	500
1727	CYB5R3	500
1736	DKC1	500
1743	DLST	500
1777	DNASE2	500
1794	DOCK2	500
1798	DPAGT1	500
1802	DPH2	500
1809	DPYSL3	500
1813	DRD2	500
1819	DRG2	500
1827	RCAN1	500
1828	DSG1	500
1830	DSG3	500
1833	EPYC	500
1839	HBEGF	500
1852	DUSP9	500
1859	DYRK1A	500
1893	ECM1	500
1909	EDNRA	500
1942	EFNA1	500
1948	EFNB2	500
1949	EFNB3	500
1950	EGF	500
1992	SERPINB1	500
1996	ELAVL4	500
1997	ELF1	500
1999	ELF3	500
2000	ELF4	500
2011	MARK2	500
2021	ENDOG	500
2036	EPB41L1	500
2044	EPHA5	500
2048	EPHB2	500
2050	EPHB4	500
2059	EPS8	500
2063	NR2F6	500
2070	EYA4	500
2072	ERCC4	500
2073	ERCC5	500
2098	ESD	500
2100	ESR2	500
2108	ETFA	500
2114	ETS2	500
2115	ETV1	500
2117	ETV3	500
2121	EVC	500
2125	EVPL	500
2138	EYA1	500
2155	F7	500
2157	F8	500
2170	FABP3	500
2175	FANCA	500
2180	ACSL1	500
2186	BPTF	500
2189	FANCG	500
2203	FBP1	500
2205	FCER1A	500
2207	FCER1G	500
2212	FCGR2A	500
2213	FCGR2B	500
2235	FECH	500
2243	FGA	500
2245	FGD1	500
2251	FGF6	500
2260	FGFR1	500
2266	FGG	500
2273	FHL1	500
2277	FIGF	500
2290	FOXG1	500
2295	FOXF2	500
2296	FOXC1	500
2299	FOXI1	500
2305	FOXM1	500
2313	FLI1	500
2315	MLANA	500
2318	FLNC	500
2319	FLOT2	500
2330	FMO5	500
2346	FOLH1	500
2494	NR5A2	500
2512	FTL	500
2520	GAST	500
2538	G6PC	500
2554	GABRA1	500
2555	GABRA2	500
2560	GABRB1	500
2563	GABRD	500
2567	GABRG3	500
2569	GABRR1	500
2581	GALC	500
2582	GALE	500
2587	GALR1	500
2588	GALNS	500
2624	GATA2	500
2628	GATM	500
2645	GCK	500
2668	GDNF	500
2673	GFPT1	500
2689	GH2	500
2696	GIPR	500
2697	GJA1	500
2701	GJA4	500
2707	GJB3	500
2710	GK	500
2745	GLRX	500
2764	GMFB	500
2765	GML	500
2771	GNAI2	500
2774	GNAL	500
2785	GNG3	500
2786	GNG4	500
2788	GNG7	500
2790	GNG10	500
2792	GNGT1	500
2800	GOLGA1	500
2802	GOLGA3	500
2803	GOLGA4	500
2805	GOT1	500
2817	GPC1	500
2820	GPD2	500
2823	GPM6A	500
2828	GPR4	500
2832	NPBWR2	500
2862	MLNR	500
2882	GPX7	500
2887	GRB10	500
2895	GRID2	500
2899	GRIK3	500
2906	GRIN2D	500
2908	NR3C1	500
2917	GRM7	500
2920	CXCL2	500
2922	GRP	500
2931	GSK3A	500
2946	GSTM2	500
2947	GSTM3	500
2950	GSTP1	500
2962	GTF2F1	500
2965	GTF2H1	500
2982	GUCY1A3	500
2983	GUCY1B3	500
2994	GYPB	500
3006	HIST1H1C	500
3009	HIST1H1B	500
3035	HARS	500
3067	HDC	500
3074	HEXB	500
3077	HFE	500
3092	HIP1	500
3097	HIVEP2	500
3104	ZBTB48	500
3112	HLA-DOB	500
3131	HLF	500
3133	HLA-E	500
3134	HLA-F	500
3135	HLA-G	500
3149	HMGB3	500
3156	HMGCR	500
3157	HMGCS1	500
3159	HMGA1	500
3164	NR4A1	500
3199	HOXA2	500
3205	HOXA9	500
3208	HPCA	500
3211	HOXB1	500
3217	HOXB7	500
3226	HOXC10	500
3231	HOXD1	500
3238	HOXD12	500
3248	HPGD	500
3249	HPN	500
3250	HP	500
3280	HES1	500
3295	HSD17B4	500
3298	HSF2	500
3305	HSPA1L	500
3316	HSPB2	500
3340	NDST1	500
3344	FOXN2	500
3351	HTR1B	500
3354	HTR1E	500
3358	HTR2C	500
3360	HTR4	500
3371	TNC	500
3394	IRF8	500
3417	IDH1	500
3418	IDH2	500
3420	IDH3B	500
3422	IDI1	500
3426	CFI	500
3428	IFI16	500
3440	IFNA2	500
3452	IFNA21	500
3454	IFNAR1	500
3467	IFNW1	500
3475	IFRD1	500
3486	IGFBP3	500
3487	IGFBP4	500
3490	IGFBP7	500
3557	IL1RN	500
3575	IL7R	500
3589	IL11	500
3603	IL16	500
3604	TNFRSF9	500
3605	IL17A	500
3614	IMPDH1	500
3621	ING1	500
3631	INPP4A	500
3658	IREB2	500
3660	IRF2	500
3661	IRF3	500
3662	IRF4	500
3667	IRS1	500
3694	ITGB6	500
3697	ITIH1	500
3699	ITIH3	500
3703	STT3A	500
3712	IVD	500
3737	KCNA2	500
3741	KCNA5	500
3744	KCNA10	500
3748	KCNC3	500
3749	KCNC4	500
3751	KCND2	500
3758	KCNJ1	500
3764	KCNJ8	500
3773	KCNJ16	500
3783	KCNN4	500
3784	KCNQ1	500
3797	KIF3C	500
3798	KIF5A	500
3804	KIR2DL3	500
3814	KISS1	500
3821	KLRC1	500
3849	KRT2	500
3859	KRT12	500
3866	KRT15	500
3872	KRT17	500
3895	KTN1	500
3909	LAMA3	500
3914	LAMB3	500
3915	LAMC1	500
3918	LAMC2	500
3929	LBP	500
3934	LCN2	500
3936	LCP1	500
3937	LCP2	500
3939	LDHA	500
3959	LGALS3BP	500
3960	LGALS4	500
3964	LGALS8	500
3976	LIF	500
3978	LIG1	500
3981	LIG4	500
3993	LLGL2	500
4004	LMO1	500
4015	LOX	500
4017	LOXL2	500
4018	LPA	500
4043	LRPAP1	500
4050	LTB	500
4055	LTBR	500
4060	LUM	500
4081	MAB21L1	500
4086	SMAD1	500
4091	SMAD6	500
4092	SMAD7	500
4100	MAGEA1	500
4103	MAGEA4	500
4107	MAGEA8	500
4111	MAGEA12	500
4137	MAPT	500
4144	MAT2A	500
4148	MATN3	500
4151	MB	500
4153	MBL2	500
4199	ME1	500
4204	MECP2	500
4209	MEF2D	500
4215	MAP3K3	500
4221	MEN1	500
4236	MFAP1	500
4245	MGAT1	500
4299	AFF1	500
4306	NR3C2	500
4325	MMP16	500
4326	MMP17	500
4336	MOBP	500
4337	MOCS1	500
4356	MPP3	500
4440	MSI1	500
4485	MST1	500
4502	MT2A	500
4521	NUDT1	500
4595	MUTYH	500
4606	MYBPC2	500
4613	MYCN	500
4616	GADD45B	500
4619	MYH1	500
4628	MYH10	500
4629	MYH11	500
4635	MYL4	500
4636	MYL5	500
4640	MYO1A	500
4648	MYO7B	500
4651	MYO10	500
4653	MYOC	500
4659	PPP1R12A	500
4676	NAP1L4	500
4677	NARS	500
4692	NDN	500
4693	NDP	500
4703	NEB	500
4708	NDUFB2	500
4719	NDUFS1	500
4725	NDUFS5	500
4728	NDUFS8	500
4729	NDUFV2	500
4733	DRG1	500
4744	NEFH	500
4745	NELL1	500
4761	NEUROD2	500
4762	NEUROG1	500
4771	NF2	500
4781	NFIB	500
4784	NFIX	500
4794	NFKBIE	500
4811	NID1	500
4821	NKX2-2	500
4829	NMBR	500
4836	NMT1	500
4842	NOS1	500
4848	CNOT2	500
4856	NOV	500
4878	NPPA	500
4881	NPR1	500
4882	NPR2	500
4891	SLC11A2	500
4899	NRF1	500
4900	NRGN	500
4908	NTF3	500
4913	NTHL1	500
4921	DDR2	500
4922	NTS	500
4948	OCA2	500
4968	OGG1	500
4969	OGN	500
4973	OLR1	500
4974	OMG	500
4987	OPRL1	500
5008	OSM	500
5023	P2RX1	500
5026	P2RX5	500
5029	P2RY2	500
5030	P2RY4	500
5047	PAEP	500
5055	SERPINB2	500
5063	PAK3	500
5075	PAX1	500
5076	PAX2	500
5093	PCBP1	500
5100	PCDH8	500
5105	PCK1	500
5110	PCMT1	500
5118	PCOLCE	500
5119	CHMP1A	500
5122	PCSK1	500
5140	PDE3B	500
5142	PDE4B	500
5145	PDE6A	500
5155	PDGFB	500
5156	PDGFRA	500
5157	PDGFRL	500
5160	PDHA1	500
5162	PDHB	500
5172	SLC26A4	500
5184	PEPD	500
5192	PEX10	500
5195	PEX14	500
5196	PF4	500
5203	PFDN4	500
5216	PFN1	500
5217	PFN2	500
5226	PGD	500
5228	PGF	500
5229	PGGT1B	500
5244	ABCB4	500
5252	PHF1	500
5256	PHKA2	500
5257	PHKB	500
5266	PI3	500
5271	SERPINB8	500
5277	PIGA	500
5284	PIGR	500
5289	PIK3C3	500
5291	PIK3CB	500
5300	PIN1	500
5304	PIP	500
5308	PITX2	500
5311	PKD2	500
5319	PLA2G1B	500
5327	PLAT	500
5334	PLCL1	500
5350	PLN	500
5373	PMM2	500
5394	EXOSC10	500
5409	PNMT	500
5411	PNN	500
5422	POLA1	500
5426	POLE	500
5428	POLG	500
5475	PPEF1	500
5498	PPOX	500
5514	PPP1R10	500
5525	PPP2R5A	500
5536	PPP5C	500
5539	PPY	500
5581	PRKCE	500
5585	PKN1	500
5611	DNAJC3	500
5620	PRM2	500
5624	PROC	500
5625	PRODH	500
5630	PRPH	500
5634	PRPS2	500
5641	LGMN	500
5644	PRSS1	500
5653	KLK6	500
5657	PRTN3	500
5662	PSD	500
5664	PSEN2	500
5694	PSMB6	500
5708	PSMD2	500
5709	PSMD3	500
5714	PSMD8	500
5719	PSMD13	500
5732	PTGER2	500
5737	PTGFR	500
5742	PTGS1	500
5775	PTPN4	500
5777	PTPN6	500
5778	PTPN7	500
5782	PTPN12	500
5786	PTPRA	500
5791	PTPRE	500
5802	PTPRS	500
5803	PTPRZ1	500
5806	PTX3	500
5819	PVRL2	500
5825	ABCD3	500
5834	PYGB	500
5861	RAB1A	500
5866	RAB3IL1	500
5867	RAB4A	500
5873	RAB27A	500
5874	RAB27B	500
5875	RABGGTA	500
5877	RABIF	500
5878	RAB5C	500
5885	RAD21	500
5896	RAG1	500
5902	RANBP1	500
5909	RAP1GAP	500
5913	RAPSN	500
5919	RARRES2	500
5921	RASA1	500
5922	RASA2	500
5923	RASGRF1	500
5972	REN	500
5973	RENBP	500
5985	RFC5	500
6003	RGS13	500
6010	RHO	500
6013	RLN1	500
6015	RING1	500
6045	RNF2	500
6047	RNF4	500
6051	RNPEP	500
6059	ABCE1	500
6091	ROBO1	500
6097	RORC	500
6098	ROS1	500
6119	RPA3	500
6121	RPE65	500
6150	MRPL23	500
6155	RPL27	500
6168	RPL37A	500
6183	MRPS12	500
6195	RPS6KA1	500
6237	RRAS	500
6248	RSC1A1	500
6252	RTN1	500
6256	RXRA	500
6258	RXRG	500
6275	S100A4	500
6279	S100A8	500
6282	S100A11	500
6285	S100B	500
6291	SAA4	500
6293	VPS52	500
6310	ATXN1	500
6317	SERPINB3	500
6331	SCN5A	500
6342	SCP2	500
6346	CCL1	500
6354	CCL7	500
6355	CCL8	500
6376	CX3CL1	500
6392	SDHD	500
6396	SEC13	500
6404	SELPLG	500
6405	SEMA3F	500
6425	SFRP5	500
6439	SFTPB	500
6444	SGCD	500
6447	SCG5	500
6469	SHH	500
6476	SI	500
6478	SIAH2	500
6496	SIX3	500
6498	SKIL	500
6507	SLC1A3	500
6522	SLC4A2	500
6530	SLC6A2	500
6534	SLC6A7	500
6538	SLC6A11	500
6539	SLC6A12	500
6541	SLC7A1	500
6548	SLC9A1	500
6558	SLC12A2	500
6564	SLC15A1	500
6571	SLC18A2	500
6576	SLC25A1	500
6603	SMARCD2	500
6610	SMPD2	500
6615	SNAI1	500
6623	SNCG	500
6624	FSCN1	500
6631	SNRPC	500
6632	SNRPD1	500
6635	SNRPE	500
6636	SNRPF	500
6641	SNTB1	500
6649	SOD3	500
6652	SORD	500
6653	SORL1	500
6659	SOX4	500
6670	SP3	500
6671	SP4	500
6688	SPI1	500
6689	SPIB	500
6695	SPOCK1	500
6711	SPTBN1	500
6712	SPTBN2	500
6715	SRD5A1	500
6718	AKR1D1	500
6723	SRM	500
6731	SRP72	500
6737	TRIM21	500
6745	SSR1	500
6746	SSR2	500
6754	SSTR4	500
6767	ST13	500
6786	STIM1	500
6789	STK4	500
6801	STRN	500
6811	STX5	500
6812	STXBP1	500
6817	SULT1A1	500
6819	SULT1C2	500
6847	SYCP1	500
6853	SYN1	500
6862	T	500
6863	TAC1	500
6865	TACR2	500
6877	TAF5	500
6891	TAP2	500
6897	TARS	500
6902	TBCA	500
6907	TBL1X	500
6911	TBX6	500
6919	TCEA2	500
6921	TCEB1	500
6923	TCEB2	500
6925	TCF4	500
6926	TBX3	500
6932	TCF7	500
6934	TCF7L2	500
6939	TCF15	500
6944	VPS72	500
6948	TCN2	500
6990	DYNLT3	500
7001	PRDX2	500
7005	TEAD3	500
7019	TFAM	500
7022	TFAP2C	500
7024	TFCP2	500
7026	NR2F2	500
7029	TFDP2	500
7035	TFPI	500
7050	TGIF1	500
7053	TGM3	500
7068	THRB	500
7072	TIA1	500
7075	TIE1	500
7080	NKX2-1	500
7083	TK1	500
7088	TLE1	500
7101	NR2E1	500
7108	TM7SF2	500
7134	TNNC1	500
7135	TNNI1	500
7136	TNNI2	500
7156	TOP3A	500
7162	TPBG	500
7185	TRAF1	500
7201	TRHR	500
7247	TSN	500
7249	TSC2	500
7262	PHLDA2	500
7264	TSTA3	500
7266	DNAJC7	500
7270	TTF1	500
7272	TTK	500
7284	TUFM	500
7286	TUFT1	500
7290	HIRA	500
7292	TNFSF4	500
7299	TYR	500
7301	TYRO3	500
7305	TYROBP	500
7306	TYRP1	500
7319	UBE2A	500
7320	UBE2B	500
7334	UBE2N	500
7342	UBP1	500
7352	UCP3	500
7358	UGDH	500
7367	UGT2B17	500
7368	UGT8	500
7381	UQCRB	500
7390	UROS	500
7408	VASP	500
7423	VEGFB	500
7432	VIP	500
7441	VPREB1	500
7480	WNT10B	500
7482	WNT2B	500
7494	XBP1	500
7511	XPNPEP1	500
7517	XRCC3	500
7518	XRCC4	500
7545	ZIC1	500
7625	ZNF74	500
7678	ZNF124	500
7733	ZNF180	500
7737	RNF113A	500
7779	SLC30A1	500
7799	PRDM2	500
7805	LAPTM5	500
7827	NPHS2	500
7837	PXDN	500
7850	IL1R2	500
7851	MALL	500
7855	FZD5	500
7857	SCG2	500
7903	ST8SIA4	500
7915	ALDH5A1	500
7941	PLA2G7	500
7957	EPM2A	500
7984	ARHGEF5	500
8013	NR4A3	500
8019	BRD3	500
8029	CUBN	500
8048	CSRP3	500
8050	PDHX	500
8074	FGF23	500
8076	MFAP5	500
8078	USP5	500
8086	AAAS	500
8099	CDK2AP1	500
8161	COIL	500
8187	ZNF239	500
8204	NRIP1	500
8270	LAGE3	500
8325	FZD8	500
8336	HIST1H2AM	500
8394	PIP5K1A	500
8399	PLA2G10	500
8402	SLC25A11	500
8411	EEA1	500
8417	STX7	500
8419	BFSP2	500
8428	STK24	500
8439	NSMAF	500
8443	GNPAT	500
8449	DHX16	500
8470	SORBS2	500
8471	IRS4	500
8473	OGT	500
8492	PRSS12	500
8500	PPFIA1	500
8507	ENC1	500
8510	MMP23B	500
8516	ITGA8	500
8518	IKBKAP	500
8519	IFITM1	500
8520	HAT1	500
8526	DGKE	500
8528	DDO	500
8529	CYP4F2	500
8533	COPS3	500
8537	BCAS1	500
8546	AP3B1	500
8555	CDC14B	500
8562	DENR	500
8581	LY6D	500
8604	SLC25A12	500
8614	STC2	500
8626	TP63	500
8643	PTCH2	500
8646	CHRD	500
8647	ABCB11	500
8650	NUMB	500
8654	PDE5A	500
8675	STX16	500
8676	STX11	500
8682	PEA15	500
8714	ABCC3	500
8718	TNFRSF25	500
8726	EED	500
8727	CTNNAL1	500
8728	ADAM19	500
8732	RNGTT	500
8733	GPAA1	500
8736	MYOM1	500
8738	CRADD	500
8760	CDS2	500
8761	PABPC4	500
8764	TNFRSF14	500
8773	SNAP23	500
8775	NAPA	500
8778	SIGLEC5	500
8788	DLK1	500
8793	TNFRSF10D	500
8805	TRIM24	500
8812	CCNK	500
8817	FGF18	500
8821	INPP4B	500
8825	LIN7A	500
8826	IQGAP1	500
8828	NRP2	500
8835	SOCS2	500
8840	WISP1	500
8846	ALKBH1	500
8861	LDB1	500
8863	PER3	500
8871	SYNJ2	500
8878	SQSTM1	500
8884	SLC5A6	500
8890	EIF2B4	500
8891	EIF2B3	500
8892	EIF2B2	500
8904	CPNE1	500
8906	AP1G2	500
8911	CACNA1I	500
8929	PHOX2B	500
8942	KYNU	500
8974	P4HA2	500
8985	PLOD3	500
8986	RPS6KA4	500
8988	HSPB3	500
8997	KALRN	500
9014	TAF1B	500
9015	TAF1A	500
9026	HIP1R	500
9043	SPAG9	500
9046	DOK2	500
9047	SH2D2A	500
9051	PSTPIP1	500
9058	SLC13A2	500
9094	UNC119	500
9095	TBX19	500
9099	USP2	500
9100	USP10	500
9114	ATP6V0D1	500
9119	KRT75	500
9134	CCNE2	500
9146	HGS	500
9150	CTDP1	500
9162	DGKI	500
9177	HTR3B	500
9179	AP4M1	500
9181	ARHGEF2	500
9194	SLC16A7	500
9202	ZMYM4	500
9208	LRRFIP1	500
9217	VAPB	500
9219	MTA2	500
9231	DLG5	500
9232	PTTG1	500
9236	DYX1C1	500
9248	GPR50	500
9252	RPS6KA5	500
9271	PIWIL1	500
9306	SOCS6	500
9319	TRIP13	500
9325	TRIP4	500
9332	CD163	500
9340	GLP2R	500
9341	VAMP3	500
9342	SNAP29	500
9351	SLC9A3R2	500
9353	SLIT2	500
9360	PPIG	500
9376	SLC22A8	500
9388	LIPG	500
9391	CIAO1	500
9392	TGFBRAP1	500
9397	NMT2	500
9411	ARHGAP29	500
9415	FADS2	500
9416	DDX23	500
9420	CYP7B1	500
9421	HAND1	500
9437	NCR1	500
9440	MED17	500
9442	MED27	500
9452	ITM2A	500
9457	FHL5	500
9467	SH3BP5	500
9470	EIF4E2	500
9472	AKAP6	500
9482	STX8	500
9489	PGS1	500
9491	PSMF1	500
9496	TBX4	500
9499	MYOT	500
9500	MAGED1	500
9509	ADAMTS2	500
9514	GAL3ST1	500
9517	SPTLC2	500
9529	BAG5	500
9535	GMFG	500
9545	RAB3D	500
9555	H2AFY	500
9567	GTPBP1	500
9569	GTF2IRD1	500
9575	CLOCK	500
9576	SPAG6	500
9577	BRE	500
9578	CDC42BPB	500
9583	ENTPD4	500
9590	AKAP12	500
9603	NFE2L3	500
9609	RAB36	500
9616	RNF7	500
9617	MTRF1	500
9644	SH3PXD2A	500
9667	SAFB2	500
9670	IPO13	500
9686	VGLL4	500
9693	RAPGEF2	500
9702	CEP57	500
9709	HERPUD1	500
9718	ECE2	500
9722	NOS1AP	500
9723	SEMA3E	500
9725	TMEM63A	500
9727	RAB11FIP3	500
9734	HDAC9	500
9735	KNTC1	500
9737	GPRASP1	500
9748	SLK	500
9760	TOX	500
9768	KIAA0101	500
9774	BCLAF1	500
9777	TM9SF4	500
9794	MAML1	500
9801	MRPL19	500
9805	SCRN1	500
9810	RNF40	500
9824	ARHGAP11A	500
9825	SPATA2	500
9828	ARHGEF17	500
9833	MELK	500
9855	FARP2	500
9856	KIAA0319	500
9859	CEP170	500
9867	PJA2	500
9869	SETDB1	500
9875	URB1	500
9877	ZC3H11A	500
9887	SMG7	500
9891	NUAK1	500
9911	TMCC2	500
9913	SUPT7L	500
9914	ATP2C2	500
9915	ARNT2	500
9921	RNF10	500
9927	MFN2	500
9929	JOSD1	500
9937	DCLRE1A	500
9947	MAGEC1	500
9958	USP15	500
9971	NR1H4	500
9986	RCE1	500
9989	PPP4R1	500
10000	AKT3	500
10003	NAALAD2	500
10004	NAALADL1	500
10024	TROAP	500
10025	MED16	500
10026	PIGK	500
10036	CHAF1A	500
10043	TOM1	500
10053	AP1M2	500
10055	SAE1	500
10057	ABCC5	500
10063	COX17	500
10075	HUWE1	500
10099	TSPAN3	500
10112	KIF20A	500
10113	PREB	500
10116	FEM1B	500
10126	DNAL4	500
10127	ZNF263	500
10148	EBI3	500
10152	ABI2	500
10154	PLXNC1	500
10157	AASS	500
10164	CHST4	500
10174	SORBS3	500
10179	RBM7	500
10188	TNK2	500
10193	RNF41	500
10197	PSME3	500
10209	EIF1	500
10219	KLRG1	500
10221	TRIB1	500
10225	CD96	500
10232	MSLN	500
10248	POP7	500
10254	STAM2	500
10262	SF3B4	500
10265	IRX5	500
10269	ZMPSTE24	500
10276	NET1	500
10286	BCAS2	500
10290	SPEG	500
10297	APC2	500
10309	CCNO	500
10318	TNIP1	500
10319	LAMC3	500
10331	B3GNT3	500
10332	CLEC4M	500
10342	TFG	500
10347	ABCA7	500
10363	HMG20A	500
10368	CACNG3	500
10369	CACNG2	500
10371	SEMA3A	500
10384	BTN3A3	500
10388	SYCP2	500
10391	CORO2B	500
10395	DLC1	500
10397	NDRG1	500
10410	IFITM3	500
10423	CDIPT	500
10424	PGRMC2	500
10427	SEC24B	500
10432	RBM14	500
10449	ACAA2	500
10451	VAV3	500
10462	CLEC10A	500
10478	SLC25A17	500
10479	SLC9A6	500
10482	NXF1	500
10486	CAP2	500
10494	STK25	500
10499	NCOA2	500
10522	DEAF1	500
10526	IPO8	500
10531	PITRM1	500
10535	RNASEH2A	500
10539	GLRX3	500
10550	ARL6IP5	500
10551	AGR2	500
10553	HTATIP2	500
10564	ARFGEF2	500
10574	CCT7	500
10578	GNLY	500
10585	POMT1	500
10590	SCGN	500
10602	CDC42EP3	500
10605	PAIP1	500
10615	SPAG5	500
10617	STAMBP	500
10621	POLR3F	500
10625	IVNS1ABP	500
10629	TAF6L	500
10631	POSTN	500
10644	IGF2BP2	500
10656	KHDRBS3	500
10672	GNA13	500
10693	CCT6B	500
10694	CCT8	500
10736	SIX2	500
10741	RBBP9	500
10746	MAP3K2	500
10749	KIF1C	500
10752	CHL1	500
10763	NES	500
10768	AHCYL1	500
10787	NCKAP1	500
10791	VAMP5	500
10857	PGRMC1	500
10864	SLC22A7	500
10881	ACTL7A	500
10885	WDR3	500
10898	CPSF4	500
10899	JTB	500
10900	RUNDC3A	500
10903	MTMR11	500
10905	MAN1A2	500
10907	TXNL4A	500
10915	TCERG1	500
10916	MAGED2	500
10921	RNPS1	500
10927	SPIN1	500
10935	PRDX3	500
10939	AFG3L2	500
10949	HNRNPA0	500
10952	SEC61B	500
10960	LMAN2	500
10964	IFI44L	500
10966	RAB40B	500
11000	SLC27A3	500
11015	KDELR3	500
11019	LIAS	500
11021	RAB35	500
11047	ADRM1	500
11052	CPSF6	500
11060	WWP2	500
11065	UBE2C	500
11067	C10orf10	500
11069	RAPGEF4	500
11083	DIDO1	500
11093	ADAMTS13	500
11097	NUPL2	500
11104	KATNA1	500
11108	PRDM4	500
11113	CIT	500
11130	ZWINT	500
11132	CAPN10	500
11141	IL1RAPL1	500
11157	LSM6	500
11167	FSTL1	500
11168	PSIP1	500
11169	WDHD1	500
11170	FAM107A	500
11181	TREH	500
11184	MAP4K1	500
11190	CEP250	500
11196	SEC23IP	500
11211	FZD10	500
11219	TREX2	500
11221	DUSP10	500
11222	MRPL3	500
11231	SEC63	500
11235	PDCD10	500
11260	XPOT	500
11262	SP140	500
11274	USP18	500
11278	KLF12	500
11284	PNKP	500
11316	COPE	500
11317	RBPJL	500
11325	DDX42	500
11336	EXOC3	500
11339	OIP5	500
11341	SCRG1	500
22794	CASC3	500
22795	NID2	500
22797	TFEC	500
22826	DNAJC8	500
22848	AAK1	500
22853	LMTK2	500
22854	NTNG1	500
22868	FASTKD2	500
22871	NLGN1	500
22872	SEC31A	500
22882	ZHX2	500
22894	DIS3	500
22903	BTBD3	500
22915	MMRN1	500
22918	CD93	500
22921	MSRB2	500
22934	RPIA	500
22944	KIN	500
22974	TPX2	500
22982	DIP2C	500
22983	MAST1	500
23007	PLCH1	500
23016	EXOSC7	500
23017	FAIM2	500
23019	CNOT1	500
23040	MYT1L	500
23046	KIF21B	500
23049	SMG1	500
23099	ZBTB43	500
23102	TBC1D2B	500
23112	TNRC6B	500
23125	CAMTA2	500
23130	ATG2A	500
23149	FCHO1	500
23150	FRMD4B	500
23166	STAB1	500
23173	METAP1	500
23174	ZCCHC14	500
23195	MDN1	500
23198	PSME4	500
23208	SYT11	500
23214	XPO6	500
23216	TBC1D1	500
23223	RRP12	500
23225	NUP210	500
23256	SCFD1	500
23261	CAMTA1	500
23263	MCF2L	500
23270	TSPYL4	500
23283	CSTF2T	500
23288	IQCE	500
23299	BICD2	500
23303	KIF13B	500
23308	ICOSLG	500
23309	SIN3B	500
23317	DNAJC13	500
23339	VPS39	500
23367	LARP1	500
23395	LARS2	500
23397	NCAPH	500
23410	SIRT3	500
23418	CRB1	500
23423	TMED3	500
23429	RYBP	500
23431	AP4E1	500
23450	SF3B3	500
23457	ABCB9	500
23462	HEY1	500
23466	CBX6	500
23468	CBX5	500
23471	TRAM1	500
23478	SEC11A	500
23493	HEY2	500
23513	SCRIB	500
23517	SKIV2L2	500
23524	SRRM2	500
23529	CLCF1	500
23530	NNT	500
23542	MAPK8IP2	500
23556	PIGN	500
23558	WBP2	500
23583	SMUG1	500
23590	PDSS1	500
23592	LEMD3	500
23600	AMACR	500
23649	POLA2	500
23657	SLC7A11	500
23658	LSM5	500
23761	PISD	500
23770	FKBP8	500
23774	BRD1	500
24137	KIF4A	500
24138	IFIT5	500
25759	SHC2	500
25776	CBY1	500
25780	RASGRP3	500
25788	RAD54B	500
25802	LMOD1	500
25803	SPDEF	500
25822	DNAJB5	500
25828	TXN2	500
25839	COG4	500
25844	YIPF3	500
25878	MXRA5	500
25896	INTS7	500
25897	RNF19A	500
25924	MYRIP	500
25939	SAMHD1	500
25963	TMEM87A	500
25983	NGDN	500
25984	KRT23	500
26009	ZZZ3	500
26018	LRIG1	500
26032	SUSD5	500
26057	ANKRD17	500
26063	DECR2	500
26108	PYGO1	500
26168	SENP3	500
26205	GMEB2	500
26206	SPAG8	500
26232	FBXO2	500
26249	KLHL3	500
26256	CABYR	500
26273	FBXO3	500
26275	HIBCH	500
26276	VPS33B	500
26277	TINF2	500
26281	FGF20	500
26286	ARFGAP3	500
26330	GAPDHS	500
26468	LHX6	500
26502	NARF	500
26503	SLC17A5	500
26508	HEYL	500
26519	TIMM10	500
26586	CKAP2	500
26750	RPS6KC1	500
26751	SH3YL1	500
26762	HAVCR1	500
26953	RANBP6	500
26959	HBP1	500
26998	FETUB	500
27030	MLH3	500
27033	ZBTB32	500
27036	SIGLEC7	500
27068	PPA2	500
27069	GHITM	500
27071	DAPP1	500
27072	VPS41	500
27075	TSPAN13	500
27092	CACNG4	500
27097	TAF5L	500
27098	CLUL1	500
27107	ZBTB11	500
27120	DKKL1	500
27190	IL17B	500
27235	COQ2	500
27238	GPKOW	500
27286	SRPX2	500
27288	RBMXL2	500
27316	RBMX	500
27330	RPS6KA6	500
27342	RABGEF1	500
27347	STK39	500
27352	SGSM3	500
27429	HTRA2	500
27430	MAT2B	500
27434	POLM	500
27436	EML4	500
28965	SLC27A6	500
28986	MAGEH1	500
28998	MRPL13	500
29028	ATAD2	500
29068	ZBTB44	500
29091	STXBP6	500
29104	N6AMT1	500
29109	FHOD1	500
29775	CARD10	500
29780	PARVB	500
29803	REPIN1	500
29851	ICOS	500
29880	ALG5	500
29888	STRN4	500
29899	GPSM2	500
29906	ST8SIA5	500
29928	TIMM22	500
29935	RPA4	500
29937	NENF	500
29947	DNMT3L	500
29949	IL19	500
29966	STRN3	500
29969	MDFIC	500
29970	SCHIP1	500
29988	SLC2A8	500
30008	EFEMP2	500
30009	TBX21	500
30835	CD209	500
30845	EHD3	500
50489	CD207	500
50506	DUOX2	500
50509	COL5A3	500
50617	ATP6V0A4	500
50650	ARHGEF3	500
50804	MYEF2	500
50809	HP1BP3	500
50831	TAS2R3	500
50855	PARD6A	500
50859	SPOCK3	500
51003	MED31	500
51022	GLRX2	500
51077	FCF1	500
51082	POLR1D	500
51085	MLXIPL	500
51094	ADIPOR1	500
51098	IFT52	500
51107	APH1A	500
51109	RDH11	500
51110	LACTB2	500
51124	IER3IP1	500
51133	KCTD3	500
51193	ZNF639	500
51199	NIN	500
51202	DDX47	500
51207	DUSP13	500
51232	CRIM1	500
51270	TFDP3	500
51272	BET1L	500
51302	CYP39A1	500
51303	FKBP11	500
51308	REEP2	500
51312	SLC25A37	500
51318	MRPL35	500
51324	SPG21	500
51339	DACT1	500
51341	ZBTB7A	500
51343	FZR1	500
51371	POMP	500
51379	CRLF3	500
51382	ATP6V1D	500
51388	NIP7	500
51433	ANAPC5	500
51435	SCARA3	500
51451	LCMT1	500
51458	RHCG	500
51475	CABP2	500
51490	C9orf114	500
51499	TRIAP1	500
51514	DTL	500
51542	VPS54	500
51552	RAB14	500
51585	PCF11	500
51647	FAM96B	500
51654	CDK5RAP1	500
51659	GINS2	500
51663	ZFR	500
51686	OAZ3	500
51690	LSM7	500
51761	ATP8A2	500
51764	GNG13	500
51807	TUBA8	500
53347	UBASH3A	500
53353	LRP1B	500
53371	NUP54	500
53905	DUOX1	500
54187	NANS	500
54332	GDAP1	500
54363	HAO1	500
54386	TERF2IP	500
54434	SSH1	500
54453	RIN2	500
54463	FAM134B	500
54476	RNF216	500
54504	CPVL	500
54514	DDX4	500
54516	MTRF1L	500
54539	NDUFB11	500
54541	DDIT4	500
54551	MAGEL2	500
54662	TBC1D13	500
54674	LRRN3	500
54732	TMED9	500
54758	KLHDC4	500
54765	TRIM44	500
54795	TRPM4	500
54798	DCHS2	500
54800	KLHL24	500
54829	ASPN	500
54847	SIDT1	500
54853	WDR55	500
54855	FAM46C	500
54865	GPATCH4	500
54872	PIGG	500
54878	DPP8	500
54898	ELOVL2	500
54900	LAX1	500
54927	CHCHD3	500
54938	SARS2	500
54939	COMMD4	500
54962	TIPIN	500
54963	UCKL1	500
54995	OXSM	500
55003	PAK1IP1	500
55007	FAM118A	500
55008	HERC6	500
55012	PPP2R3C	500
55014	STX17	500
55015	PRPF39	500
55024	BANK1	500
55027	HEATR3	500
55034	MOCOS	500
55035	NOL8	500
55040	EPN3	500
55048	VPS37C	500
55054	ATG16L1	500
55066	PDPR	500
55068	ENOX1	500
55070	DET1	500
55074	OXR1	500
55080	TAPBPL	500
55081	IFT57	500
55084	SOBP	500
55090	MED9	500
55095	SAMD4B	500
55102	ATG2B	500
55117	SLC6A15	500
55131	RBM28	500
55133	SRBD1	500
55140	ELP3	500
55143	CDCA8	500
55145	THAP1	500
55152	DALRD3	500
55153	SDAD1	500
55157	DARS2	500
55160	ARHGEF10L	500
55165	CEP55	500
55168	MRPS18A	500
55173	MRPS10	500
55183	RIF1	500
55208	DCUN1D2	500
55212	BBS7	500
55231	CCDC87	500
55243	KIRREL	500
55249	YY1AP1	500
55258	THNSL2	500
55274	PHF10	500
55278	QRSL1	500
55280	CWF19L1	500
55290	BRF2	500
55312	RFK	500
55323	LARP6	500
55335	NIPSNAP3B	500
55343	SLC35C1	500
55357	TBC1D2	500
55359	STYK1	500
55361	PI4K2A	500
55422	ZNF331	500
55423	SIRPG	500
55466	DNAJA4	500
55503	TRPV6	500
55506	H2AFY2	500
55508	SLC35E3	500
55510	DDX43	500
55512	SMPD3	500
55520	ELAC1	500
55554	KLK15	500
55558	PLXNA3	500
55567	DNAH3	500
55573	CDV3	500
55585	UBE2Q1	500
55589	BMP2K	500
55591	VEZT	500
55622	TTC27	500
55630	SLC39A4	500
55633	TBC1D22B	500
55636	CHD7	500
55647	RAB20	500
55657	ZNF692	500
55666	NPLOC4	500
55669	MFN1	500
55689	YEATS2	500
55692	LUC7L	500
55696	RBM22	500
55697	VAC14	500
55702	CCDC94	500
55705	IPO9	500
55718	POLR3E	500
55729	ATF7IP	500
55734	ZFP64	500
55766	H2AFJ	500
55770	EXOC2	500
55775	TDP1	500
55781	RIOK2	500
55793	FAM63A	500
55794	DDX28	500
55806	HR	500
55833	UBAP2	500
55839	CENPN	500
55841	WWC3	500
55850	USE1	500
55851	PSENEN	500
55852	TEX2	500
55858	TMEM165	500
55872	PBK	500
55884	WSB2	500
55898	UNC45A	500
55915	LANCL2	500
55957	LIN37	500
55966	AJAP1	500
55975	KLHL7	500
56061	UBFD1	500
56155	TEX14	500
56171	DNAH7	500
56287	GKN1	500
56344	CABP5	500
56521	DNAJC12	500
56603	CYP26B1	500
56647	BCCIP	500
56654	NPDC1	500
56729	RETN	500
56829	ZC3HAV1	500
56888	KCMF1	500
56889	TM9SF3	500
56892	C8orf4	500
56904	SH3GLB2	500
56925	LXN	500
56943	ENY2	500
56992	KIF15	500
56998	CTNNBIP1	500
57017	COQ9	500
57045	TWSG1	500
57099	AVEN	500
57109	REXO4	500
57111	RAB25	500
57124	CD248	500
57147	SCYL3	500
57162	PELI1	500
57171	DOLPP1	500
57175	CORO1B	500
57332	CBX8	500
57379	AICDA	500
57403	RAB22A	500
57405	SPC25	500
57447	NDRG2	500
57470	LRRC47	500
57586	SYT13	500
57599	WDR48	500
57610	RANBP10	500
57658	CALCOCO1	500
57731	SPTBN4	500
57804	POLD4	500
57819	LSM2	500
58157	NGB	500
58478	ENOPH1	500
58516	FAM60A	500
58526	MID1IP1	500
59307	SIGIRR	500
59341	TRPV4	500
60487	TRMT11	500
60493	FASTKD5	500
60559	SPCS3	500
60681	FKBP10	500
64061	TSPYL2	500
64108	RTP4	500
64121	RRAGC	500
64236	PDLIM2	500
64284	RAB17	500
64321	SOX17	500
64324	NSD1	500
64359	NXN	500
64388	GREM2	500
64427	TTC31	500
64428	NARFL	500
64689	GORASP1	500
64708	COPS7B	500
64746	ACBD3	500
64764	CREB3L2	500
64778	FNDC3B	500
64780	MICAL1	500
64781	CERK	500
64784	CRTC3	500
64785	GINS3	500
64838	FNDC4	500
64858	DCLRE1B	500
64919	BCL11B	500
64960	MRPS15	500
64976	MRPL40	500
65003	MRPL11	500
65010	SLC26A6	500
65082	VPS33A	500
65108	MARCKSL1	500
65109	UPF3B	500
65110	UPF3A	500
65263	PYCRL	500
65985	AACS	500
79019	CENPM	500
79029	SPATA5L1	500
79053	ALG8	500
79083	MLPH	500
79152	FA2H	500
79155	TNIP2	500
79178	THTPA	500
79370	BCL2L14	500
79413	ZBED2	500
79574	EPS8L3	500
79585	CORO7	500
79587	CARS2	500
79589	RNF128	500
79616	CCNJL	500
79618	HMBOX1	500
79637	ARMC7	500
79663	HSPBAP1	500
79670	ZCCHC6	500
79672	FN3KRP	500
79679	VTCN1	500
79685	SAP30L	500
79695	GALNT12	500
79720	VPS37B	500
79722	ANKRD55	500
79725	THAP9	500
79738	BBS10	500
79745	CLIP4	500
79811	SLTM	500
79832	QSER1	500
79837	PIP4K2C	500
79882	ZC3H14	500
79913	ACTR5	500
79947	DHDDS	500
80010	RMI1	500
80012	PHC3	500
80014	WWC2	500
80028	FBXL18	500
80036	TRPM3	500
80174	DBF4B	500
80204	FBXO11	500
80254	CEP63	500
80263	TRIM45	500
80347	COASY	500
80705	TSGA10	500
80896	NPL	500
81027	TUBB1	500
81545	FBXO38	500
81617	CAB39L	500
81620	CDT1	500
81631	MAP1LC3B	500
81831	NETO2	500
81873	ARPC5L	500
81875	ISG20L2	500
83658	DYNLRB1	500
84079	ANKRD27	500
84159	ARID5B	500
84271	POLDIP3	500
84288	EFCAB2	500
84525	HOPX	500
84733	CBX2	500
84861	KLHL22	500
84864	MINA	500
84942	WDR73	500
84991	RBM17	500
85453	TSPYL5	500
85458	DIXDC1	500
89845	ABCC10	500
89910	UBE3B	500
89941	RHOT2	500
90411	MCFD2	500
92140	MTDH	500
94239	H2AFV	500
114327	EFHC1	500
114882	OSBPL8	500
116138	KLHDC3	500
117178	SSX2IP	500
124044	SPATA2L	500
135138	PACRG	500
140459	ASB6	500
140462	ASB9	500
140803	TRPM6	500
146754	DNAH2	500
150160	CCT8L2	500
157680	VPS13B	500
167227	DCP2	500
192666	KRT24	500
200734	SPRED2	500
204851	HIPK1	500
205564	SENP5	500
206358	SLC36A1	500
221830	TWISTNB	500
246243	RNASEH1	500
259217	HSPA12A	500
259266	ASPM	500
261734	NPHP4	500
