# Supplementary material for: Prediction of Bone Metastasis in Breast Cancer Based on Minimal Driver Gene Set in Gene Dependency Network
Source: Genes (Basel). 2019 Jun 17;10(6):466. doi: 10.3390/genes10060466 (PMC6627827; doi:10.3390/genes10060466)
Supplement: Supplementary file 1 [file genes-10-00466-s001.zip › Table S1.xlsx]

## Sheet: Sheet1
Table S1. The gene dependency network of bone metastasis in breast cancer
gene A	gene B	CMI	p_value
ARSE	LAX1	0.0903568	0
ATP5O	RPL5	0.0668503	0
AURKB	BIRC3	0.0681033	0
BACE1	BCHE	0.057696	0
BAMBI	CNIH4	0.0445668	0
BRSK2	NAP1L2	0.0805223	0
BST1	SCRG1	0.0968405	0
C14orf1	FA2H	0.0448218	0
CAD	EPHB1	0.0477158	0
CALM3	CAMK4	0.0678039	0
CBR3	UGT2B4	0.0723514	0
CD160	HLA-C	0.0348962	0
CDH1	PPARGC1A	0.0662051	0
CDT1	CDK6	0.0599236	0
CEP192	CKAP5	0.0469848	0
CHUK	LTBR	0.0623806	0
CLCN2	CLIC4	0.0442122	0
COL14A1	SLC6A4	0.0555508	0
COL4A6	COL4A4	0.0501541	0
CSF3R	IL7	0.0562223	0
CTNNA1	EIF4B	0.0494369	0
CTNNB1	BMP6	0.0624053	0
CYP4F2	PLA2G4A	0.0754362	0
DCLRE1A	LIG4	0.0596104	0
DDX41	SELE	0.0598378	0
DHX9	DDX42	0.0597799	0
DMD	RAPSN	0.0374506	0
DNMT1	DNMT3B	0.0471453	0
DRD3	MTNR1A	0.0534693	0
EIF3E	RPS6	0.0362425	0
ERLIN2	FA2H	0.0656477	0
ETNK1	PGS1	0.0472616	0
EYA2	SIX3	0.0567329	0
EZH2	SIAH1	0.0670947	0
FBN1	EFEMP2	0.0808076	0
FOS	SERPINB2	0.0570432	0
FST	TAF4B	0.0557366	0
FUT6	ST8SIA1	0.0548728	0
HMOX1	NFE2L3	0.0565371	0
HOXA1	DFNA5	0.0946168	0
HTR1F	NPY5R	0.0551321	0
ICAM1	EPX	0.0496311	0
IL1B	FASLG	0.0610635	0
IL22RA1	IL15	0.0668607	0
ITGA2	TCAP	0.0446423	0
ITGB1	FGG	0.0877878	0
LIMK2	MYL2	0.0551141	0
LMO4	SIX3	0.0464457	0
MAN1B1	DNAJC10	0.0500471	0
MEPCE	BIN3	0.0616629	0
MRPL16	RPL37	0.0624688	0
NEU2	UGT8	0.0518156	0
NGFR	FADD	0.0499088	0
NOTCH2	TGFBI	0.0429021	0
NR0B1	WTAP	0.0453335	0
NR2F1	SERPINB3	0.0570228	0
NRIP1	PPARGC1A	0.0555193	0
PDCD1	CD3G	0.0601308	0
PDCD10	GOLGA2	0.0562234	0
PDLIM1	CLNS1A	0.0404264	0
PML	SLC1A2	0.0498867	0
PMPCB	WTAP	0.0554707	0
PPP1CC	KNTC1	0.0462525	0
PRKD1	MT2A	0.0644191	0
PROM1	ASCL1	0.041138	0
PSPC1	CRTC3	0.0450943	0
PTGS2	DDR1	0.046517	0
PTK2	TNN	0.0615397	0
PTOV1	FA2H	0.067888	0
RAB4B	STX2	0.0448252	0
RAC1	FZD7	0.0399449	0
RARS	CARS	0.0561256	0
RASGRP1	CACNB3	0.0392319	0
RASSF1	SFN	0.0720873	0
RBM19	POLR1E	0.0530559	0
RELA	CAMK4	0.0447622	0
RGS4	OPRK1	0.0663114	0
RHOA	SLIT2	0.0502917	0
RPL10A	EIF3K	0.0444925	0
RPL18	NME5	0.0640141	0
SH3GL2	CD74	0.0585821	0
SIRPA	SIRPG	0.0564355	0
SLAMF7	CD244	0.0591803	0
SLC15A2	SLC22A7	0.0437858	0
SOSTDC1	GREM2	0.0371808	0
SOX2	FOXC1	0.0628489	0
SRD5A1	UGT2B4	0.0646484	0
STAT6	PSAT1	0.0626971	0
STX2	RAB4B	0.0853389	0
SULT1E1	UGT2B4	0.0422987	0
THOP1	SETD1B	0.0375595	0
TLR2	LYZ	0.0416528	0
TOP2B	TRIP13	0.0564907	0
TSPO	SLC6A4	0.0573026	0
UBL4A	RPS28	0.0600112	0
UGP2	GBE1	0.0465668	0
UROS	CH25H	0.0502101	0
VASP	ITGB8	0.0777196	0
VCAM1	PCDH8	0.0616455	0
VPS28	CEP55	0.0586656	0
WDR1	THOP1	0.0450947	0
WDR12	DRG2	0.0436355	0
WIPF2	ARPC3	0.0472136	0
XCR1	ADRBK1	0.0579933	0
ACSL6	ACOX1	0.0564046	0.001
ACTN4	PIP4K2C	0.0723787	0.001
ADCY7	ADRB2	0.0468397	0.001
ADRB2	MS4A2	0.0797883	0.001
AGTR1	ACE2	0.0661553	0.001
AKT1	FOXC1	0.05637	0.001
ALB	ACE2	0.0466709	0.001
ANPEP	CD79A	0.0585383	0.001
APP	PTGER3	0.0616224	0.001
ASCC3	TRIP4	0.0397799	0.001
ATF3	IFNG	0.0507921	0.001
ATP2B1	S100G	0.0446206	0.001
ATP5A1	IER3IP1	0.0375807	0.001
BARX2	TBL1X	0.0601219	0.001
BRD2	SSRP1	0.0480924	0.001
C3orf18	FAM134B	0.0494522	0.001
CA2	CYP24A1	0.0514379	0.001
CASP1	FASLG	0.0657634	0.001
CAT	KERA	0.0610172	0.001
CAV3	RYR1	0.0617277	0.001
CDK6	CNTN2	0.0425327	0.001
CEBPG	XDH	0.0401243	0.001
CHRM4	GPR18	0.0592037	0.001
CKS2	CDC23	0.0434139	0.001
CNDP2	ASNS	0.0562224	0.001
CNR1	P2RY14	0.0592709	0.001
COL2A1	SELE	0.0701844	0.001
CRYZL1	NDP	0.0726468	0.001
CYP2B6	ABCC4	0.0476105	0.001
CYP4A11	PLA2G4A	0.0586384	0.001
DTNB	DAG1	0.0574302	0.001
ENTPD3	POLR3D	0.0556014	0.001
EPRS	CTPS2	0.0438494	0.001
EPRS	LARS2	0.0381197	0.001
EYA4	TSHZ2	0.0448535	0.001
FGF8	FOXA1	0.0534734	0.001
FGF9	NRAS	0.0625933	0.001
GAB2	FLT3	0.0348364	0.001
GAPDH	ITGAL	0.0662801	0.001
GCG	GNRH1	0.0566003	0.001
GCLM	NFE2L3	0.0681471	0.001
GEMIN4	KARS	0.0502744	0.001
GNAI3	PIK3R4	0.0456214	0.001
GOSR2	ARFGAP1	0.0382663	0.001
GRM5	GRM6	0.0451812	0.001
HCK	FASLG	0.0604496	0.001
HNRNPA1	LMNB1	0.0700129	0.001
HOPX	PCNT	0.0439466	0.001
HRAS	PDE4D	0.0591472	0.001
IFNAR2	IL13	0.0593782	0.001
IFNG	ATF3	0.039375	0.001
IKBKB	PRKAB1	0.0518362	0.001
ITGAM	ITGB8	0.0854927	0.001
JAG2	GNLY	0.0734513	0.001
KLK3	CDK6	0.0659421	0.001
KLK7	CAMK4	0.0452024	0.001
LAP3	LYZ	0.0530746	0.001
LIPA	CH25H	0.0704188	0.001
LSM5	RPL37	0.0486391	0.001
MED16	PPARGC1A	0.102283	0.001
MEF2D	ASCL1	0.0617933	0.001
MEST	SLC6A4	0.0764605	0.001
MET	FGF4	0.0487899	0.001
MID2	PML	0.0553502	0.001
MYH8	PIP4K2C	0.0754647	0.001
NDUFS2	TGFBI	0.0367832	0.001
NEDD9	NEK2	0.0420862	0.001
NOL6	SF3B4	0.0873978	0.001
NOS3	ASL	0.0353553	0.001
NSD1	CXCL1	0.0461569	0.001
NSF	BNIP1	0.0422516	0.001
OGDH	TKT	0.0676719	0.001
PA2G4	PWP2	0.0754076	0.001
PAK1	MAP3K5	0.0339318	0.001
POLR1E	WDR12	0.0580606	0.001
POMC	GPR18	0.0798137	0.001
POU5F1	SOX10	0.0638489	0.001
PROC	MYBPC1	0.0807167	0.001
PRPF8	DHX16	0.0384297	0.001
PSMC2	CCND1	0.0537308	0.001
PSMC6	CYB5R2	0.0542252	0.001
PSMD9	UBE2C	0.0720475	0.001
RAB3A	MLPH	0.0789771	0.001
RAB3D	GDI1	0.078675	0.001
RGS1	CXCL1	0.0645887	0.001
RHOB	STAT4	0.0638343	0.001
RNF8	BLM	0.0527961	0.001
RPL19	RPL11	0.0671333	0.001
RPL7A	RPS8	0.0463554	0.001
RPN1	RPS28	0.0551419	0.001
RPS11	EIF2S3	0.0606167	0.001
RPS6KA2	DOCK1	0.0550446	0.001
SCN5A	RYR1	0.0670898	0.001
SF3B5	POLR2D	0.0450521	0.001
SIX1	PAX6	0.0695342	0.001
SIX2	BMP2	0.062328	0.001
SKIV2L2	DDX56	0.0562635	0.001
SLC9A6	ABCC8	0.0620958	0.001
SNRPD2	POLR2C	0.0435732	0.001
SORBS2	MLLT4	0.0317225	0.001
STAT3	CDC42	0.0326876	0.001
STAT5B	SELE	0.0669223	0.001
TAF1	TAF4B	0.0822204	0.001
TCAP	TNNT3	0.059882	0.001
TFEC	SOX10	0.0750178	0.001
TNFRSF21	FADD	0.0485355	0.001
TUBGCP4	CEP57	0.0424514	0.001
TWSG1	BMP2	0.043673	0.001
USP13	IARS	0.0437859	0.001
VAV1	CD244	0.0617741	0.001
YAP1	ASCL1	0.0771431	0.001
YBX1	SLC6A4	0.0706118	0.001
YWHAH	YWHAE	0.0539298	0.001
YY1	LOR	0.0347304	0.001
ZDHHC17	MDFIC	0.0700666	0.001
ZFYVE26	SPAG5	0.0614645	0.001
ADH6	GSTP1	0.0589863	0.002
ALDH5A1	TKT	0.0491181	0.002
ALK	MS4A2	0.055472	0.002
AMH	FGF9	0.0561912	0.002
ARFGEF2	ARFGAP1	0.0420651	0.002
ASGR1	CD79A	0.0454606	0.002
BIRC5	BIRC3	0.0626651	0.002
BTG4	POLA2	0.0420254	0.002
C1QBP	SNIP1	0.0340021	0.002
C5AR1	NPY5R	0.0920745	0.002
CALR	RYR1	0.0627132	0.002
CASC5	BUB1B	0.0753075	0.002
CASP3	PTGS2	0.0680636	0.002
CASP9	EIF3M	0.0479281	0.002
CASR	ANXA1	0.0671247	0.002
CCNA1	TUBG1	0.053635	0.002
CCND2	TAF4B	0.0479095	0.002
CCNO	AURKA	0.0493978	0.002
CD86	FASLG	0.0753265	0.002
CDC14A	CCNB1	0.043793	0.002
CDV3	AKAP5	0.0429479	0.002
CECR1	CCNC	0.043569	0.002
CIT	RACGAP1	0.0663233	0.002
CLASP2	NCAPH	0.0633538	0.002
CLCN3	KCNK5	0.0432709	0.002
CMKLR1	PELO	0.0456355	0.002
CNOT8	CNOT1	0.0520156	0.002
CPS1	MTHFD1	0.0368574	0.002
CXCL9	CXCL5	0.0428214	0.002
CYP2B6	TAF4B	0.0546667	0.002
DHX9	SSRP1	0.0444339	0.002
DNAH3	TUBA1B	0.0492147	0.002
DNM2	RAB11A	0.0597729	0.002
DNM2	RYR1	0.072758	0.002
DUOX1	IFNG	0.0762765	0.002
EDN1	HSD17B6	0.050995	0.002
EIF2B1	LMNB1	0.0554265	0.002
EIF3H	RPL37	0.050706	0.002
EIF3H	RPL5	0.0464491	0.002
EIF3H	RPS28	0.0488108	0.002
ERG	ZBTB16	0.0799886	0.002
FBXO42	KRT5	0.0484057	0.002
FCHO1	ARHGAP15	0.0771014	0.002
FGFR4	IKZF1	0.0418958	0.002
FMOD	COL2A1	0.0657408	0.002
FOXH1	SKIL	0.0592462	0.002
FXYD3	GABRB1	0.0519699	0.002
GALR1	SF3B4	0.0546053	0.002
GBE1	RTN1	0.0388347	0.002
GIP	PTH2R	0.0563785	0.002
GNAI3	CXCL6	0.0455904	0.002
GNAO1	CD3G	0.0650281	0.002
GOLM1	AFP	0.0487881	0.002
GPR173	GPR161	0.0469852	0.002
GPRASP1	ADRB2	0.059991	0.002
GRK5	ADRB2	0.0759235	0.002
GTF3A	YIF1A	0.0439544	0.002
HMGCS1	HAO1	0.0525858	0.002
HSPA4	CARS	0.0417011	0.002
IFNAR2	IL4	0.0490742	0.002
IFNG	DNAJA3	0.0336558	0.002
IGF2R	ASCL1	0.0444965	0.002
IL12B	IL4	0.0330021	0.002
IL17A	GATA3	0.0514558	0.002
KLHL1	DSC3	0.0612579	0.002
LCP1	SH3GL2	0.058627	0.002
LRCH1	MAPK13	0.0605565	0.002
MAGOH	NUDT21	0.0327203	0.002
MAP2K4	TRADD	0.0376994	0.002
MIS12	CNBP	0.050286	0.002
MLLT4	EPHB1	0.0427638	0.002
MLNR	EDN1	0.0571677	0.002
MMP7	ASCL1	0.0513187	0.002
MMP9	BIRC3	0.0636762	0.002
MOCS1	NME5	0.0490513	0.002
MRPL35	TSPAN13	0.0410712	0.002
MYC	WNT1	0.0304418	0.002
NACAD	RPL5	0.0566532	0.002
NAP1L4	RPL4	0.0564119	0.002
NCBP1	DDX42	0.0468411	0.002
NFKB1	TNFRSF11B	0.0387961	0.002
NOD2	CD79A	0.0362874	0.002
NRAS	BIRC3	0.0421398	0.002
NRP2	SEMA6A	0.0646427	0.002
OLA1	RPL5	0.079964	0.002
OPTN	MYOC	0.0344509	0.002
PABPC1	CCNB2	0.0630921	0.002
PABPN1	FUS	0.0414488	0.002
POLR2B	FBXO11	0.0342549	0.002
POLR2F	ERCC3	0.0410811	0.002
PRKAR1B	AKAP10	0.0497111	0.002
PTAFR	CHRM3	0.0399063	0.002
PVALB	PAX6	0.0535071	0.002
QDPR	FA2H	0.0560672	0.002
RAB15	RABIF	0.0554678	0.002
RABGEF1	RABIF	0.051348	0.002
RENBP	ACE2	0.0474655	0.002
REV3L	LIG1	0.0462169	0.002
RHOF	RACGAP1	0.0363823	0.002
RPL15	RPS6	0.0674219	0.002
RPL8	RPS10	0.0519228	0.002
RPLP1	RPL23	0.0451526	0.002
RPS24	EIF3F	0.0510646	0.002
RPS9	POLR2C	0.0400215	0.002
RPS9	WDR12	0.0320508	0.002
SEC11A	RPL13	0.0467541	0.002
SEC61B	RPL5	0.0543499	0.002
SERPINB8	CD79A	0.0623922	0.002
SIRT1	TIMELESS	0.06256	0.002
SLC20A2	IRF6	0.0339955	0.002
SLC9A1	KCNK5	0.0504927	0.002
SMPD1	SHC1	0.0537083	0.002
SMPD3	PPP4C	0.046572	0.002
SMUG1	KIT	0.0549041	0.002
SNF8	STAM2	0.0540182	0.002
SOX9	COL2A1	0.0460182	0.002
SPOCK2	SPOCK3	0.0413533	0.002
SRC	FLOT2	0.0534735	0.002
STAT5B	CCND2	0.0570561	0.002
STAT6	TXK	0.0620853	0.002
TAC3	P2RY10	0.0698815	0.002
TAF13	TBPL1	0.0566423	0.002
TGFBRAP1	TGFB2	0.0507339	0.002
TLR2	CYP24A1	0.0411046	0.002
TNFAIP3	GLDC	0.0355673	0.002
TP53	NFS1	0.0489573	0.002
TPM1	MYBPC1	0.0562163	0.002
TRPV6	CYP24A1	0.0581451	0.002
TTYH1	VEZT	0.0346662	0.002
TUBG2	PRC1	0.0670047	0.002
UBE2D3	WWP2	0.0376477	0.002
UCHL1	CD79A	0.061324	0.002
UCHL5	LYZ	0.0530421	0.002
UMPS	IARS	0.0340935	0.002
WNT5A	PTGS2	0.048138	0.002
WT1	FGF9	0.0707316	0.002
XAF1	FASLG	0.0573717	0.002
ABCG1	PCP4	0.057548	0.003
ACTB	GSPT1	0.0507527	0.003
ACTN2	PIP4K2C	0.0408729	0.003
ADCY6	PMCH	0.0533556	0.003
ADORA2B	ADCY6	0.0482514	0.003
ADRA1A	CYSLTR2	0.0615095	0.003
ALAD	CYP39A1	0.0530054	0.003
ANAPC5	UBE2S	0.0394868	0.003
ARHGDIA	RAB11A	0.0501346	0.003
ARHGEF18	DLC1	0.0396086	0.003
ATG2B	ATG12	0.0575581	0.003
BMPR2	FGF4	0.0375342	0.003
CAD	CARS	0.0417327	0.003
CALB2	CAMK4	0.0535665	0.003
CASP3	IL1R2	0.0517923	0.003
CCNA1	TFDP2	0.0502946	0.003
CCND1	PSMC2	0.0446566	0.003
CDC23	CCNB1	0.0926956	0.003
CDC25A	YWHAQ	0.0389774	0.003
CEBPB	ICAM1	0.0547361	0.003
CEPT1	DGKE	0.0356699	0.003
CFTR	PTGER4	0.0495357	0.003
CHRM2	PIK3CG	0.0719548	0.003
CIAPIN1	MMS19	0.0379207	0.003
CLCN7	ABCB1	0.0622	0.003
CLCNKB	GABRB1	0.054013	0.003
COL6A3	COL2A1	0.075149	0.003
CSF3	IL7	0.0674514	0.003
CTDP1	RACGAP1	0.0695038	0.003
CTNNBIP1	GSK3B	0.0500843	0.003
CXCL11	CXCL5	0.0520596	0.003
DAZL	SF3B2	0.0410949	0.003
DCLK2	RAD54L	0.0406004	0.003
DCTN2	LMNB1	0.0585398	0.003
DDX3Y	NDP	0.052257	0.003
DICER1	POLR1E	0.0656726	0.003
DIRAS2	MAPK6	0.0335024	0.003
DNAJA3	CCT5	0.0295018	0.003
DRD2	TOR1A	0.061001	0.003
DUSP10	BMP2	0.044692	0.003
EEF2	RPL24	0.0370232	0.003
EIF1AX	RPL24	0.042986	0.003
EIF3K	RPL35A	0.0529077	0.003
EIF3M	CASP9	0.0423758	0.003
EIF5B	EIF4B	0.0386157	0.003
ELAVL1	RRM2	0.0324792	0.003
ERBB4	TROAP	0.0586106	0.003
ESR1	PPARGC1A	0.0653086	0.003
ETF1	RPL5	0.0474302	0.003
FABP7	ASCL1	0.0519869	0.003
FAU	PLCB3	0.0380525	0.003
FBL	WDR12	0.0415568	0.003
FGF1	PAK4	0.0567073	0.003
FGF7	FGF4	0.046302	0.003
FGF7	MET	0.0368786	0.003
FHL5	RHOF	0.0286629	0.003
FST	CTNNB1	0.0524705	0.003
GAPDH	CAMK4	0.0640007	0.003
GAPDH	CD79A	0.0646932	0.003
GFRA1	ZBTB16	0.0433287	0.003
GPC1	APOE	0.0433872	0.003
GRM2	GRIA2	0.0487026	0.003
HADHB	PIR	0.0394373	0.003
HCRT	CYSLTR2	0.0605434	0.003
HDAC2	ARNTL	0.0357219	0.003
HEXA	PTGDS	0.0519327	0.003
HIST1H2BK	HIST1H1E	0.0411513	0.003
HOXA2	ASCL1	0.0381444	0.003
HSP90AA1	TUBGCP4	0.0403568	0.003
HSPA9	PITRM1	0.0431446	0.003
HTRA2	EEF1A1	0.0635174	0.003
IFNGR1	IL19	0.0419616	0.003
IFRD1	PTGS2	0.0497752	0.003
IL5	IFNG	0.058279	0.003
ILF3	RAB11A	0.0539289	0.003
ISG15	RPL36A	0.0456608	0.003
ITGA2	ACE2	0.0405661	0.003
ITGA2	PTH	0.0339567	0.003
ITGB7	COL5A2	0.0411156	0.003
JUNB	BOK	0.0363758	0.003
KCNA1	KCNA2	0.0329328	0.003
KCNJ2	CSN3	0.0591205	0.003
LCMT1	RPS6	0.0651429	0.003
LCN2	HMOX1	0.0277932	0.003
LGR4	PRKACB	0.0459507	0.003
LIN7C	KCNJ16	0.0492781	0.003
LMNA	DDX41	0.0491136	0.003
LMX1B	FOXC1	0.0701408	0.003
LRP5	NDUFB2	0.045697	0.003
MAB21L1	PAX6	0.0421288	0.003
MAGEL2	OCA2	0.0646192	0.003
MAGOH	NUP155	0.0333985	0.003
MAP2K6	CD40	0.0415397	0.003
MAPRE1	CSN3	0.0425372	0.003
MEF2A	TBPL1	0.053817	0.003
MEF2C	MYL2	0.0400048	0.003
MMP3	COL2A1	0.0589397	0.003
MRE11A	WRN	0.049343	0.003
MRPL22	RPL37	0.0479681	0.003
MRPS7	RPL35A	0.0392404	0.003
MS4A12	MALL	0.0507963	0.003
MSX2	FOXC1	0.0589247	0.003
MTMR6	INPP4A	0.0447375	0.003
MYH11	MYBPC1	0.0425803	0.003
NCBP1	SMG5	0.038324	0.003
NCR2	KLRK1	0.06978	0.003
NEB	ACTA1	0.0467439	0.003
NEDD9	ITK	0.0369067	0.003
NET1	MAPK13	0.0394138	0.003
NKX2-5	CAMTA1	0.0353076	0.003
NRG1	STAT4	0.0632085	0.003
NTF3	MAP2	0.0509702	0.003
NUP214	CD79A	0.0524081	0.003
OPRL1	OPRK1	0.0414025	0.003
PCNA	BIRC3	0.048373	0.003
PEBP1	AURKB	0.0440198	0.003
PLA2G10	PLA2G4A	0.0643039	0.003
PLEK	PLD2	0.0342313	0.003
PLXNA3	SEMA6A	0.0444319	0.003
POMC	CXCL1	0.07129	0.003
POU4F2	PRDM2	0.049884	0.003
PPARGC1A	GSK3B	0.047673	0.003
PPP2CB	PPP2R5D	0.0386094	0.003
PRKCD	CHUK	0.0558758	0.003
PSMC3	SEC61G	0.0342812	0.003
PTEN	MINPP1	0.0365648	0.003
PTGS1	PLA2G4A	0.0469852	0.003
PWP1	POLR1E	0.0453306	0.003
RAD17	TIMELESS	0.0608711	0.003
RAD21	LMNB1	0.0472579	0.003
RBM28	WDR12	0.0476453	0.003
RFX5	XBP1	0.0356066	0.003
RGS4	CCR6	0.0608501	0.003
RHOA	RAPGEF1	0.0469785	0.003
RIPK4	BIRC3	0.03805	0.003
RPL24	EEF2	0.0378439	0.003
RPL35A	EIF3K	0.0635742	0.003
RPS16	HSPA14	0.0397507	0.003
RPS24	RPS13	0.0396926	0.003
RSRC1	RPL37	0.0701412	0.003
S100A8	CD79A	0.048254	0.003
SAP130	SAP30L	0.0404488	0.003
SLC6A7	IL7	0.0793553	0.003
SNAP91	BMP2K	0.0349008	0.003
SRP14	RPS28	0.0556053	0.003
SRRM1	ACIN1	0.033047	0.003
STAT5A	IL2	0.0318799	0.003
STK25	FOXO3	0.0353701	0.003
STRN3	BMP2	0.0567081	0.003
TCF3	HLF	0.0431886	0.003
TK2	TK1	0.0675736	0.003
TLR4	SERPINB2	0.0451404	0.003
TOPBP1	TIPIN	0.0348817	0.003
TSPO	ADM	0.039623	0.003
TUBG1	CDK6	0.0473491	0.003
UBE2B	EP400	0.0494032	0.003
WDR12	POLR3D	0.0459313	0.003
WIPF1	ZAP70	0.0560342	0.003
YEATS2	TBPL1	0.0421981	0.003
ABCB1	SLC22A7	0.0420092	0.004
ABI2	ACTR2	0.0329325	0.004
ACTR1A	GSPT1	0.0441786	0.004
ADCY9	CXCL1	0.0756235	0.004
AKR1B1	LCT	0.0505351	0.004
AP2M1	CDH1	0.0468087	0.004
APEX1	WRN	0.0553257	0.004
ATAD2B	CENPA	0.0538412	0.004
AURKC	ESPL1	0.0612886	0.004
AVEN	SLC6A4	0.041526	0.004
BRD8	EP400	0.0510708	0.004
CACNB2	C1orf159	0.0448593	0.004
CAMK4	KLK7	0.0459991	0.004
CAPZA1	CORO1B	0.0461966	0.004
CARD14	LIMK1	0.0363205	0.004
CASP7	PTGS2	0.0792066	0.004
CCL25	GPR18	0.0719009	0.004
CDK4	MAGEC1	0.0448249	0.004
COL3A1	COL2A1	0.0755226	0.004
COPB1	GOLGA2	0.0505113	0.004
COPS7B	WDR12	0.0398513	0.004
CREB1	COL2A1	0.0578893	0.004
CRK	ALB	0.0413279	0.004
CSNK1D	SNCA	0.0419761	0.004
CTSK	TIMP2	0.0560277	0.004
CUL5	RHOBTB2	0.0485591	0.004
CXCL14	PI3	0.0369938	0.004
DBF4	DACT1	0.0377973	0.004
DCLK1	RRM2	0.0635242	0.004
DDOST	RPL10A	0.0284849	0.004
DDX24	RPS8	0.0457783	0.004
DDX50	NIP7	0.0420226	0.004
DDX58	TRIM32	0.0393049	0.004
DHCR7	CYP24A1	0.0276645	0.004
DYX1C1	SOX10	0.068001	0.004
E2F1	BIRC3	0.0651203	0.004
EDA	NUMA1	0.0479217	0.004
EGR1	YIPF3	0.0440229	0.004
EIF3D	NIP7	0.0488676	0.004
ELMO3	ARFGAP1	0.0353342	0.004
FANCF	FANCG	0.0390033	0.004
GBE1	PRCP	0.036873	0.004
GNA15	CSNK1G2	0.0366388	0.004
GNL1	DDX17	0.0304235	0.004
GSTA4	GSTM2	0.0370501	0.004
GTPBP4	RPL35A	0.0335866	0.004
HDAC2	SKIL	0.0292668	0.004
HDAC2	TP53	0.040996	0.004
HECW1	KLHL24	0.0592745	0.004
HOXD4	SHH	0.0327822	0.004
IARS	LRRC47	0.0411092	0.004
IFNA7	IL7R	0.0568461	0.004
IL17A	CXCL1	0.0497725	0.004
IL6	BIRC3	0.060105	0.004
IQGAP1	PPARGC1A	0.0428894	0.004
ITGB6	COL2A1	0.0791735	0.004
ITIH4	CD40	0.0622373	0.004
ITSN2	PAK3	0.039468	0.004
KCNA4	KCNK5	0.0368729	0.004
KLK15	SELE	0.0575664	0.004
KRAS	WNT4	0.0400698	0.004
MAFG	ATP8B1	0.0441707	0.004
MAP3K6	MAPK8IP3	0.0415433	0.004
MAPK8	CDKN1B	0.0311268	0.004
MCL1	CCNB1	0.0413771	0.004
MCL1	RAF1	0.0389308	0.004
MDH1	DBT	0.0279863	0.004
MED20	PPARGC1A	0.0460468	0.004
MFHAS1	CAB39L	0.043293	0.004
MMP7	ALB	0.0422133	0.004
MPP5	KIT	0.0645816	0.004
MRPS2	RPS28	0.0377161	0.004
MYC	BCAT1	0.0306939	0.004
NCBP2	SPAG6	0.0485278	0.004
NCOA6	NFKB1	0.0489129	0.004
NLE1	RPL4	0.0498301	0.004
NPY1R	CXCL1	0.0441977	0.004
OSGEP	CUL2	0.0392924	0.004
OXA1L	TOP2B	0.0437725	0.004
PDE6G	ADRBK1	0.055291	0.004
PDE6H	CANT1	0.042203	0.004
PGR	UNC45A	0.0488211	0.004
PIGK	CSN3	0.0395721	0.004
PIK3CA	PI3	0.0373821	0.004
PLG	ICAM1	0.0477474	0.004
PML	RNF4	0.0370201	0.004
POLR1C	PES1	0.0236039	0.004
POLR2B	EP400	0.0382126	0.004
PPARGC1A	PRDM16	0.0388324	0.004
PRKCD	MAP2K2	0.0500853	0.004
PSMC4	PSMD9	0.044111	0.004
PSMD10	SEC61G	0.0370199	0.004
PSMD4	UCHL1	0.0437905	0.004
PTPRF	SLC6A4	0.0331711	0.004
RAB8A	MYH4	0.0468721	0.004
RAC1	RAPGEF1	0.0316604	0.004
RAC3	STAT5A	0.0404295	0.004
RAE1	KLRD1	0.0367422	0.004
RAF1	MCL1	0.0346319	0.004
RAF1	STAT5B	0.0280388	0.004
RARRES2	CCL19	0.0531095	0.004
RCL1	MECP2	0.0340029	0.004
RHOBTB2	RHOQ	0.042735	0.004
RPL12	RPL32	0.0322582	0.004
RPL18	RPL24	0.05281	0.004
RPL23	RPL10	0.0422191	0.004
RPL38	RPL36	0.0390867	0.004
RPL38	RPS8	0.0435588	0.004
RPL5	TOP2A	0.0323719	0.004
RPLP1	IMP3	0.053053	0.004
RPS13	POLR2C	0.0852389	0.004
RPS6KA3	SH3GL2	0.0352009	0.004
SAFB2	NCOR1	0.0332677	0.004
SCRIB	RACGAP1	0.0608984	0.004
SEC11A	RPS13	0.0558598	0.004
SLC1A3	DCX	0.0379077	0.004
SLC35C2	SLC35E3	0.0381553	0.004
SMARCD3	ANGPTL4	0.0352664	0.004
SMG1	ATG12	0.0420362	0.004
SNF8	ATP5G1	0.0501678	0.004
SOX2	DCX	0.0478064	0.004
SPTLC3	SPTLC2	0.0411654	0.004
SRC	BAX	0.0505155	0.004
SRP19	RPL37	0.0707387	0.004
SRRM1	CPSF4	0.0352283	0.004
STAT5A	VAV1	0.0255075	0.004
STEAP3	RHEB	0.0285618	0.004
STX1A	GTF2IRD1	0.0471363	0.004
SYK	PLD2	0.0342858	0.004
TAF10	BRD2	0.0407069	0.004
TAF5L	TBPL1	0.0317372	0.004
TARDBP	RRM2	0.0462004	0.004
TFB2M	IMP3	0.0431692	0.004
TIA1	COL2A1	0.0484196	0.004
TK2	RRM2	0.0602686	0.004
TMED7	NDP	0.0559678	0.004
TROVE2	GLRX2	0.0373899	0.004
TSPO	GAD1	0.0341286	0.004
TSPO	SLC1A2	0.0353702	0.004
TUBA1B	CDK6	0.0407401	0.004
TUBG2	KIF23	0.0507853	0.004
TXN	DAXX	0.0449952	0.004
WARS2	DARS	0.0357526	0.004
YKT6	STX12	0.0296377	0.004
YWHAZ	MADD	0.0448837	0.004
YY1	YY1AP1	0.0314646	0.004
A4GALT	PAPOLG	0.0418474	0.005
ABCC8	KCND2	0.0494469	0.005
ACTL6A	TOX3	0.0421091	0.005
ACTR3B	ARPC5L	0.0370354	0.005
ADCY1	CXCL6	0.037308	0.005
ADRB1	DRD5	0.0434456	0.005
AGL	UGP2	0.064529	0.005
AK5	USP22	0.0376774	0.005
APIP	MAT2B	0.0370956	0.005
ARF4	SEC13	0.0484474	0.005
ATP4A	BIRC3	0.064436	0.005
ATP5A1	RPS9	0.0369071	0.005
ATP5J2	ATP5F1	0.0372016	0.005
ATP6V1D	TCIRG1	0.0385374	0.005
ATP6V1G1	TCIRG1	0.0390223	0.005
B3GNTL1	DOLPP1	0.0342156	0.005
BIRC3	ATP4A	0.0408477	0.005
CAPN6	PRC1	0.0441297	0.005
CBFA2T2	NEFH	0.0532899	0.005
CBL	CSF1	0.0463268	0.005
CCL21	PTGER3	0.044946	0.005
CCR3	EDN1	0.0403136	0.005
CD22	ZAP70	0.0364631	0.005
CDC23	CCNB2	0.0564747	0.005
CDH9	CTNNB1	0.0450309	0.005
CDKN1A	KRT23	0.0325942	0.005
CDKN1C	PHLDA2	0.0373352	0.005
CNTFR	SOCS3	0.0497182	0.005
CNTN2	CDK6	0.0737566	0.005
CORO1C	KRT75	0.0378489	0.005
CXCL10	FASLG	0.0359586	0.005
CXCL13	ADCY2	0.0370579	0.005
DHX8	BLM	0.0414683	0.005
DIRAS3	PRKAR1A	0.0383728	0.005
DUSP1	MAPK13	0.0566531	0.005
EGFR	PIK3CG	0.0426299	0.005
EIF3H	RPL13	0.0467448	0.005
EIF5B	RPL5	0.0353978	0.005
EPO	IL7R	0.0582719	0.005
ETV6	FLT3	0.0502009	0.005
FASTKD2	NDUFS1	0.0495846	0.005
FEZF2	NUMA1	0.0448926	0.005
FGD1	RACGAP1	0.035452	0.005
FGF6	MET	0.0596317	0.005
FN3KRP	TBCD	0.033689	0.005
FUT4	GP1BA	0.0578632	0.005
FYN	GRIN1	0.039837	0.005
GADD45A	GADD45B	0.0398327	0.005
GFER	COPS8	0.0573889	0.005
GHRHR	ADRB2	0.0586144	0.005
GLRA1	GABRB1	0.0480358	0.005
GNAI1	KERA	0.0455456	0.005
GNL3L	UTP14C	0.043645	0.005
GNL3L	UTP18	0.0485011	0.005
GRIA2	CTNNB1	0.0477512	0.005
GSK3B	ARNTL	0.042727	0.005
GTF2F2	SF3B3	0.0470177	0.005
HIST1H2AE	HIST1H2BI	0.0301933	0.005
HSD17B6	UGT2B4	0.0516604	0.005
HSPA2	HSPA4L	0.0395918	0.005
HTRA1	COL2A1	0.046204	0.005
IDH1	FLT3	0.0423595	0.005
IL12B	OSMR	0.0401242	0.005
IL18	ICAM1	0.0435133	0.005
IL1RN	IFNG	0.0471293	0.005
IL5	IL12RB2	0.0452853	0.005
IL5RA	IL7	0.0683915	0.005
IL6	REL	0.0446734	0.005
ILK	SPP1	0.0411944	0.005
ITGAM	HLA-DOB	0.0593076	0.005
JUN	DCX	0.0356433	0.005
LATS1	KERA	0.0519115	0.005
LEP	GK	0.0447959	0.005
LFNG	FOXC1	0.0621488	0.005
LMO7	RHOQ	0.0428341	0.005
MALT1	TNFRSF17	0.0335958	0.005
MAP4	POLR2C	0.0457721	0.005
MAPK11	PIK3CG	0.0427051	0.005
MAPK8	RELB	0.0262281	0.005
MATN2	MMP15	0.0279415	0.005
MFAP3	LOX	0.0387928	0.005
MSH2	CDH1	0.053583	0.005
MSX2	FGF9	0.0512687	0.005
MTMR2	GDAP1	0.0296781	0.005
MYC	RAC1	0.0291331	0.005
MYF6	UCKL1	0.0529421	0.005
NACA	RPL37	0.0471393	0.005
NBN	LIG4	0.0394744	0.005
NMI	FASLG	0.0361988	0.005
NOTCH1	APH1A	0.021759	0.005
NR3C1	ANXA1	0.0401829	0.005
PDE11A	CANT1	0.0499854	0.005
PEX14	PEX5	0.0394563	0.005
PI4K2A	LRP6	0.037507	0.005
PIP5K1C	CTNNB1	0.0484085	0.005
PLCB2	GNG7	0.0429744	0.005
PLCG1	CD79A	0.0540287	0.005
PLK1	CCNI	0.0736502	0.005
PLOD1	P4HA2	0.0433414	0.005
PLXNB1	SEMA3E	0.044821	0.005
PPARG	PGR	0.0525897	0.005
PPP1R12A	PPP1CB	0.0414817	0.005
PPP1R9A	BBC3	0.0317406	0.005
PPY	CXCL1	0.0642338	0.005
PRKAR1A	DIRAS3	0.043694	0.005
PRNP	SCRG1	0.0474598	0.005
PTGS1	CTNNB1	0.0465698	0.005
PTPN11	SELE	0.0456869	0.005
PXN	ITGB8	0.0491889	0.005
RAE1	DDX41	0.0500573	0.005
RAN	MYBL2	0.0672131	0.005
RBMX2	MYBL2	0.0332461	0.005
RNF111	SGCG	0.0490624	0.005
RPL10A	RPL37	0.04415	0.005
RPL10A	RPL5	0.0434612	0.005
RPL12	EIF3K	0.0370568	0.005
RPL30	RPS28	0.0310227	0.005
RPL8	RPL35	0.0430998	0.005
RPL9	POLR2C	0.0502733	0.005
RPS3	ATP5C1	0.0512651	0.005
RPS4X	EIF3K	0.0362285	0.005
RPS6KA4	CTNNB1	0.0586852	0.005
RPS6KB1	COASY	0.0481698	0.005
RPS6KB2	EIF4B	0.0377268	0.005
SFRP1	WNT1	0.0300836	0.005
SKIV2L	DHX16	0.0442642	0.005
SLC2A4	PIK3CG	0.052673	0.005
SLCO1A2	KLRK1	0.0428691	0.005
SNCA	SLC6A2	0.0454174	0.005
SOX9	PAX7	0.0300769	0.005
SPARCL1	COL2A1	0.0436826	0.005
SPI1	IL7	0.0718591	0.005
SQLE	AACS	0.038201	0.005
SSTR2	CXCL1	0.074879	0.005
SYCP2	LMNB1	0.0392958	0.005
TBR1	TCF7	0.0428909	0.005
TEX2	PTGS2	0.0499605	0.005
TLE2	CTNNB1	0.0540275	0.005
TNFRSF11B	MMP1	0.0413818	0.005
TNPO2	NUTF2	0.0370518	0.005
TNS1	TGFB1I1	0.047372	0.005
TSHZ2	SIX3	0.0295194	0.005
TUBB2A	CCT5	0.038996	0.005
TXNL1	PSMA4	0.0365039	0.005
TYK2	NFKB1	0.0414349	0.005
VAPB	EPHB3	0.0481469	0.005
VDAC3	ACAA1	0.0289761	0.005
WDR1	ACTA1	0.0355074	0.005
WIF1	CCND1	0.032914	0.005
WNT2	FZD7	0.0626796	0.005
WNT8B	VANGL1	0.0432069	0.005
XPA	EXO1	0.0402238	0.005
YES1	MAP2K1	0.0332012	0.005
ZBTB16	TAF4B	0.033357	0.005
ZDHHC14	GSPT2	0.0384047	0.005
ACOX1	ETFB	0.0404829	0.006
ACTA1	ACTL6A	0.0432188	0.006
ADCY2	P2RY14	0.0531545	0.006
ADH5	UGT2B4	0.0369668	0.006
AFF1	MLLT3	0.0511071	0.006
AK5	POLR2C	0.0352095	0.006
AKAP10	DCLK1	0.0344472	0.006
ALG6	RPN2	0.0335417	0.006
AMD1	ENC1	0.0346973	0.006
ANPEP	ACE2	0.0499587	0.006
APIP	NAT10	0.0402429	0.006
ARHGEF6	ACTA1	0.034418	0.006
ARID1A	EN1	0.0469714	0.006
ASCC3	PRPF18	0.0397874	0.006
ASPSCR1	RAB11A	0.0509114	0.006
ATF3	SMAD4	0.0375276	0.006
BCL6	DDX41	0.0409771	0.006
BCL6	RHOH	0.0332044	0.006
BLVRB	NIPSNAP3B	0.0465586	0.006
BMI1	HRAS	0.0436493	0.006
BMP2	ASCL1	0.0249854	0.006
BMS1	CEBPZ	0.028405	0.006
BPNT1	ACBD3	0.0506884	0.006
BRCA1	LMNB1	0.042367	0.006
C1GALT1C1	MUC7	0.0335531	0.006
C3AR1	CXCL1	0.0404601	0.006
CACYBP	SIAH1	0.0353179	0.006
CALR	DDX41	0.0589994	0.006
CAPN7	TMCC2	0.0426586	0.006
CAPN9	GKN1	0.0534076	0.006
CBY1	CTNNB1	0.0647371	0.006
CCNB1	YBX1	0.0399075	0.006
CCR1	IL13	0.0441453	0.006
CCT6B	EIF4B	0.0406766	0.006
CCT8	RPL36A	0.0361359	0.006
CDC23	CCNE2	0.0759227	0.006
CDK9	SPATA2L	0.0360379	0.006
CDKN1B	PSMC2	0.0419407	0.006
CLIC3	GABRA4	0.0414788	0.006
CLIC4	PHC3	0.0423206	0.006
CREB1	CRHR1	0.0467764	0.006
CREBBP	UBE2I	0.0475581	0.006
CSF2	IFNG	0.0530123	0.006
CSF3R	IL5	0.037696	0.006
CSK	PIK3CG	0.0398081	0.006
CTBP1	CTNNB1	0.0467427	0.006
CXCL13	CXCL5	0.0351129	0.006
CYBB	RAC1	0.0616228	0.006
DECR1	PTTG1	0.0412783	0.006
DET1	LGR5	0.0518854	0.006
DST	DSG1	0.0467417	0.006
EIF4B	EEF2	0.0362704	0.006
EIF6	RPL35A	0.0459139	0.006
ENO3	SELE	0.0584869	0.006
ESPL1	CDK6	0.0563819	0.006
ETS1	TBPL1	0.0282736	0.006
ETV1	SPIB	0.0439465	0.006
FAM129A	ZBTB43	0.0353726	0.006
FBL	NIP7	0.0436351	0.006
FBXL2	CUL4B	0.044968	0.006
FCER1G	ITK	0.0456082	0.006
FKBP11	NIP7	0.042376	0.006
FLNC	GP1BA	0.047823	0.006
FOS	SMAD4	0.0795095	0.006
FSTL1	COL2A1	0.0581088	0.006
GABRD	GABRB1	0.0585402	0.006
GCH1	POLR1E	0.0426845	0.006
GLI3	CTNNB1	0.0698162	0.006
GNAI3	C3AR1	0.0367696	0.006
GRIK1	GRM8	0.0454467	0.006
GRIK5	NR2E1	0.0436843	0.006
GRM3	CXCL1	0.0420972	0.006
HBG1	SLC25A37	0.0398429	0.006
HDAC2	BPGM	0.0247686	0.006
HDAC6	TUBA1B	0.0567356	0.006
HGFAC	DCX	0.0362973	0.006
HGS	RAB11A	0.0453012	0.006
HK2	PTGDS	0.0588983	0.006
HK2	SPAG6	0.0427427	0.006
HSP90AA1	PPIG	0.0374966	0.006
HTR2A	GNRH1	0.0249277	0.006
HTR7	HTR3B	0.0601308	0.006
IFIT5	SOX10	0.0606569	0.006
IHH	COLQ	0.050539	0.006
IL6R	SOCS3	0.0332572	0.006
JUP	FZD7	0.0284225	0.006
KCNH2	KCNA2	0.030182	0.006
KIT	ELAVL4	0.032405	0.006
KNG1	P2RY10	0.0504602	0.006
LAMC1	SMAD4	0.0507309	0.006
LAP3	KLK6	0.0434436	0.006
MAGOH	KRT2	0.0291058	0.006
MAOB	BCHE	0.0358277	0.006
MAPK1	ETV6	0.0435004	0.006
MAPK1	KLF11	0.0384724	0.006
MAPK11	HSPB1	0.044166	0.006
MAPK14	CAMK4	0.0522189	0.006
MAPK8	PSTPIP1	0.0338646	0.006
MBNL1	HADH	0.0358518	0.006
MET	BIRC5	0.0374743	0.006
MMP1	COL2A1	0.0559292	0.006
MMRN1	CLU	0.0396896	0.006
MRE11A	XRCC1	0.0422284	0.006
MRPS14	RPL36A	0.0328877	0.006
MTNR1B	CXCL1	0.066754	0.006
NCBP1	GFPT1	0.0290063	0.006
NCOR2	BACH2	0.056623	0.006
NFE2L2	MAFG	0.0409802	0.006
NIT2	DYNC2H1	0.0355304	0.006
NME4	RPP38	0.0391106	0.006
NPY	OPRK1	0.0491478	0.006
NSL1	CD59	0.0427439	0.006
NTRK2	CTNNB1	0.0380877	0.006
P2RY1	EDN1	0.0430577	0.006
PDCD1	CCR7	0.053766	0.006
PHF11	MS4A2	0.0425978	0.006
PIK3CD	FLT3	0.0387812	0.006
PLA2G4A	MS4A2	0.0444268	0.006
PLCH2	ATP4A	0.0258917	0.006
PLS3	ACTC1	0.0477127	0.006
POLR1B	UTP14C	0.0369958	0.006
PPP1CC	CENPM	0.0398067	0.006
PPP1R3D	DCX	0.0406134	0.006
PSMD14	UBD	0.0479539	0.006
PUM1	RPN2	0.0323985	0.006
RB1	ZBTB16	0.0587694	0.006
RDX	ALB	0.0370208	0.006
REL	IL10	0.0338681	0.006
RIT2	MBNL1	0.0410719	0.006
RPL10A	RPL32	0.0431199	0.006
RPL32	EIF3K	0.0336871	0.006
RPL36AL	RPL4	0.0477891	0.006
RPL4	RPL37	0.031244	0.006
RPLP0	POLR2C	0.0426793	0.006
RPLP1	RPL4	0.0480831	0.006
RPN2	RPS8	0.0463967	0.006
RPS15A	RPS13	0.0332544	0.006
RPS29	POLR2C	0.0428137	0.006
RUVBL2	POLR2C	0.0504736	0.006
SART3	BIN3	0.0400337	0.006
SEMA3F	EPHB1	0.0622771	0.006
SERPINF2	FGG	0.031412	0.006
SHC3	PIK3CG	0.0615148	0.006
SMAD5	TGFB2	0.0404476	0.006
SMC1A	MYH4	0.0411453	0.006
SMPD1	UGT8	0.0377455	0.006
SNCA	SLC6A3	0.0489901	0.006
SNF8	NFYC	0.0386616	0.006
SOCS1	IL7R	0.0378184	0.006
SQLE	COASY	0.0394028	0.006
SRP14	RPL37	0.0419881	0.006
ST13	PGR	0.0459805	0.006
STX17	VPS41	0.0339342	0.006
STYK1	DAG1	0.0624712	0.006
SUPT4H1	POLR2C	0.045528	0.006
SUPT7L	TAF9	0.0454819	0.006
TCHH	KRT16	0.0436435	0.006
TFDP1	CCND2	0.041844	0.006
TG	DDX41	0.0494991	0.006
TNFRSF10D	FASLG	0.0348071	0.006
TOM1	HMOX1	0.0354922	0.006
TOP2B	SPC25	0.0517922	0.006
TP53	ETV4	0.038944	0.006
TP53BP2	DDX42	0.0266552	0.006
TRAT1	TRIM32	0.0300303	0.006
TRPV4	HSPB1	0.0430554	0.006
TSR1	ELAC2	0.0286266	0.006
UCP2	SLC27A6	0.0465958	0.006
UMPS	SHMT1	0.0309043	0.006
USP9X	UBE2D2	0.0343971	0.006
VDR	CDX2	0.0328648	0.006
XPO6	ACTA1	0.0327417	0.006
YAP1	LATS1	0.0311136	0.006
ABCE1	PELO	0.0324731	0.007
ACAT1	FOXM1	0.0549571	0.007
ACOX1	DECR2	0.0380802	0.007
ADH5	CYP26A1	0.0395074	0.007
ADRA1B	CYSLTR2	0.0581307	0.007
AKT1	SLC1A2	0.0357731	0.007
ALDH1A1	CRABP2	0.0478394	0.007
ANPEP	CD38	0.035502	0.007
AP3D1	ARL1	0.0477388	0.007
ASNS	KYNU	0.029472	0.007
ATP5G3	ATP6V1A	0.0362655	0.007
AURKB	CDK6	0.044604	0.007
BAZ1A	EP400	0.0472704	0.007
BECN1	DIRAS3	0.0518935	0.007
BEST2	GABRB1	0.0587237	0.007
BIRC5	TEK	0.0467476	0.007
BMP2	FGF21	0.0252707	0.007
BYSL	KLHDC4	0.0332488	0.007
CAB39	KERA	0.0487152	0.007
CACNG2	GRIA2	0.0441221	0.007
CD83	CLEC4M	0.033601	0.007
CDC23	PTTG1	0.0665103	0.007
CDC25B	CCND2	0.0404177	0.007
CDK2	CCNJL	0.0524035	0.007
CENPO	BIK	0.0394151	0.007
CH25H	CYP26A1	0.0415134	0.007
CHD8	SETD1B	0.0408087	0.007
CLDN11	COL2A1	0.0346003	0.007
CLIC5	GABRG2	0.0363187	0.007
CLIC5	GLRA3	0.040775	0.007
COL2A1	FRZB	0.047652	0.007
COL5A2	COL2A1	0.0569402	0.007
CTCF	MDFIC	0.0378151	0.007
CTSB	GZMB	0.0593693	0.007
CTSS	SERPINB3	0.0474216	0.007
CXCL14	CXCL1	0.0354999	0.007
CXCR3	CXCL5	0.0366552	0.007
CYP46A1	CYP7B1	0.05701	0.007
DHTKD1	KYNU	0.0352892	0.007
DICER1	EZH2	0.0451635	0.007
DKK2	KRT5	0.0382961	0.007
DLAT	PITRM1	0.0369043	0.007
DMC1	PPP1CC	0.0424731	0.007
EDN1	DDX4	0.0343665	0.007
EDN2	PGR	0.0613736	0.007
EIF2S2	RPL36A	0.0421735	0.007
EIF3A	RPS13	0.0430723	0.007
EIF4G1	EEF1A1	0.0368971	0.007
EIF5A2	RPL5	0.0479325	0.007
EIF6	LMNB1	0.0436855	0.007
ENTPD6	AMPD1	0.0326935	0.007
F3	PRSS12	0.0356288	0.007
FBXO31	FBXO2	0.0333557	0.007
FGF1	SPRY2	0.0400095	0.007
FOS	ZBTB16	0.0492793	0.007
FXYD1	GABRB1	0.0313577	0.007
FYN	KCNJ3	0.0472738	0.007
GALR1	GPR18	0.0470782	0.007
GANAB	CLGN	0.0467734	0.007
GATA2	BCL11A	0.0532317	0.007
GDF9	CCND2	0.0527428	0.007
GLRA3	TIMELESS	0.0402631	0.007
GNL3	MARS	0.0408984	0.007
GPM6B	SLC6A4	0.0323268	0.007
GRHPR	GLDC	0.0479231	0.007
H2AFX	EEF1A1	0.0348755	0.007
H2AFZ	FOXA1	0.0405039	0.007
HBEGF	ZBTB16	0.0495608	0.007
HDAC3	MED9	0.0307945	0.007
HFE	F5	0.0562831	0.007
HIST1H1A	CDK6	0.0828625	0.007
HMOX1	PCDH8	0.0378284	0.007
HNRNPA0	POLR2C	0.0264263	0.007
HNRNPR	LGMN	0.0340472	0.007
HSP90B1	MXRA5	0.0369016	0.007
HSPB1	MAP2K4	0.0366882	0.007
ICOSLG	SELE	0.0367753	0.007
IFNB1	IL12RB2	0.0608075	0.007
IL23A	IFNG	0.063865	0.007
IL6	SELL	0.0433938	0.007
IRF1	YBX1	0.0395039	0.007
ITGAV	COL2A1	0.0523894	0.007
ITGB8	ITGB2	0.0305291	0.007
KATNB1	TM9SF4	0.0438104	0.007
KCNS3	MUC7	0.0523327	0.007
KERA	GNAI1	0.0303827	0.007
KIFAP3	RNF19A	0.0355319	0.007
KIN	CCND1	0.0456076	0.007
MAF	PAX6	0.0366917	0.007
MAGOH	PCBP2	0.0281931	0.007
MAP3K3	CHUK	0.0460919	0.007
MAPK14	SLC6A4	0.0519277	0.007
MCM3	CCNI	0.0388323	0.007
MDH1	UGP2	0.026794	0.007
MEF2D	MYH4	0.0417408	0.007
MKKS	CCT5	0.0780898	0.007
MLH1	CD59	0.0457171	0.007
MRAS	LGR4	0.0258408	0.007
MRPL28	MSLN	0.0406661	0.007
MYH9	DDX41	0.0416421	0.007
MYOD1	CDX2	0.0493319	0.007
NANOG	EZH2	0.0551842	0.007
NDUFB5	ATP5F1	0.0366857	0.007
NOTCH1	EPHA1	0.0246875	0.007
NOTCH1	LAX1	0.0238519	0.007
NOTCH2	MLLT4	0.0315752	0.007
NR3C1	PRKACB	0.0339262	0.007
NUP98	CARS	0.0345498	0.007
PCM1	NIN	0.0420523	0.007
PDPR	MTHFD1	0.0347785	0.007
PF4	ICAM1	0.0468091	0.007
PFKM	PFKP	0.0355762	0.007
PHF11	NKX2-2	0.0345589	0.007
PITX3	FOXC1	0.0538351	0.007
PPARA	PGR	0.0392586	0.007
PPME1	RPA1	0.0379493	0.007
PRDX1	GPC5	0.0337	0.007
PRKAR2A	RPS6KA3	0.0353708	0.007
PSMA4	YBX1	0.0496603	0.007
PSMB1	HSPB1	0.0428242	0.007
PSMD12	PSMC5	0.0321436	0.007
PSME1	ESPL1	0.0356601	0.007
PTGS2	RAC1	0.0416769	0.007
PTP4A1	RAC1	0.0420804	0.007
PWP1	CNBP	0.037184	0.007
RAC1	GNA15	0.0316032	0.007
RAN	TPX2	0.0533538	0.007
RASSF1	HRAS	0.042828	0.007
RBL1	RBL2	0.033392	0.007
RHOH	PAK4	0.0581838	0.007
RIN2	HRAS	0.0648364	0.007
RNASEL	ATG12	0.0552964	0.007
ROCK2	MYLPF	0.0340316	0.007
RPL30	EEF1A1	0.0322182	0.007
RPL36	RPS11	0.0324125	0.007
RPL4	POLR2C	0.033269	0.007
RPL5	NIP7	0.0322975	0.007
RPL7A	WDR12	0.0451733	0.007
RSF1	RBBP4	0.0469657	0.007
RSRC1	RPL36A	0.0477658	0.007
RSRC1	RPS6	0.0561895	0.007
S100A8	ITGA5	0.0354714	0.007
S100P	S100B	0.0517358	0.007
SEC61A1	MRPS7	0.0438812	0.007
SHANK2	RASL12	0.0332883	0.007
SHMT2	GART	0.0394076	0.007
SIRT1	CCNB1	0.0435247	0.007
SLC38A1	SLC36A1	0.050619	0.007
SLC4A2	ZAP70	0.040842	0.007
SNCA	BCHE	0.046542	0.007
SNCA	ODAM	0.0465026	0.007
SRPK2	DDX50	0.0387446	0.007
SUMO3	UBE2D4	0.0424628	0.007
SUPT16H	TOX	0.0444942	0.007
TBX21	FOXA1	0.0373821	0.007
TBXA2R	RAB11A	0.0443258	0.007
TCEB3B	BTN3A3	0.0395774	0.007
TG	SPOCK2	0.0430626	0.007
TOR3A	TOR1A	0.0359958	0.007
TP53	EDN1	0.0417862	0.007
TPM4	LMOD1	0.0444427	0.007
TRIM28	ZNF74	0.0348006	0.007
TSPO	PGR	0.0431306	0.007
UBE3C	UBE2S	0.0386595	0.007
UMPS	HADHA	0.0297552	0.007
USP7	EIF4B	0.038618	0.007
WNT16	KRAS	0.0318489	0.007
YEATS4	TACC3	0.0409218	0.007
YWHAE	CTNNB1	0.0415963	0.007
ACE2	MYBL2	0.0521312	0.008
ACTG2	PLS3	0.0281327	0.008
ADAMTS5	COL2A1	0.0716814	0.008
ADRBK1	P2RY10	0.0732105	0.008
ALB	PNRC1	0.0353424	0.008
ANGPTL4	LEP	0.0316591	0.008
AP1M2	RPL3	0.0372996	0.008
APOC3	ICAM1	0.0630376	0.008
APOE	HSD17B6	0.0625282	0.008
ARF4	KDELR2	0.0437805	0.008
ATG5	PIK3R4	0.0332353	0.008
ATXN3	PSMD7	0.0383432	0.008
BCL2	CTNNB1	0.0515382	0.008
BCL2	ZBTB17	0.042371	0.008
BRE	UBE2C	0.0475779	0.008
BRSK2	CDK6	0.0629213	0.008
BUB1B	UGP2	0.0474031	0.008
C1orf159	GSPT2	0.0454494	0.008
CA9	CYP24A1	0.0484629	0.008
CARM1	NFKB1	0.04207	0.008
CBL	TCN2	0.0371663	0.008
CBX1	PCNA	0.0386953	0.008
CCL21	CCL11	0.0363666	0.008
CD4	RYR1	0.0436502	0.008
CD5	FAS	0.030331	0.008
CD58	SELE	0.0383104	0.008
CDC5L	SF3B3	0.0356137	0.008
CDH7	CTNNB1	0.0516534	0.008
CEP70	PLK4	0.0337456	0.008
CNN1	KCNMA1	0.0339908	0.008
CNNM3	CCNJL	0.0470267	0.008
COL3A1	MMP1	0.0458704	0.008
CREB3L2	GSK3B	0.0361507	0.008
CRY1	TIMELESS	0.0628979	0.008
CXCL12	PGR	0.0441405	0.008
CYP26A1	CYP24A1	0.0422832	0.008
DAP	IFNG	0.0381516	0.008
DCLK1	BLM	0.0532024	0.008
DDX3Y	PPOX	0.0458977	0.008
DNAJC8	POLR2C	0.0455416	0.008
DPYD	CYB5R2	0.0490658	0.008
DUSP4	PTHLH	0.0437168	0.008
DVL1	VANGL1	0.0310025	0.008
EBNA1BP2	RPS8	0.0334162	0.008
EGF	ACTA1	0.0404548	0.008
EIF4A1	EEF1A1	0.0364669	0.008
EIF4A1	EEF2	0.0374859	0.008
EIF4E	RPS6KB2	0.0326175	0.008
EIF4G1	RPS11	0.0373031	0.008
ENG	ALB	0.0327753	0.008
EPHB3	RASA1	0.0308394	0.008
FBN1	COL2A1	0.0535042	0.008
FN1	COL2A1	0.0477855	0.008
FOXP3	IL7	0.0381072	0.008
FYN	TNK2	0.0406401	0.008
GATA4	FGF9	0.0636204	0.008
GFI1	SPDEF	0.0418104	0.008
GMPS	SCRN1	0.0360199	0.008
GPD1	ADH1B	0.0396235	0.008
GRIA4	PPP1CC	0.032562	0.008
HEATR1	PUS7L	0.0337624	0.008
HIST1H2AE	HIST1H1C	0.0281055	0.008
HLA-G	STAC	0.0455485	0.008
HMGB2	LDHB	0.0342957	0.008
HSD17B10	HSD17B1	0.0428193	0.008
HSP90AA1	CYP39A1	0.0405559	0.008
IGSF3	CD8B	0.0408506	0.008
IMP4	RPL5	0.0374401	0.008
INHBA	TGFB2	0.0483576	0.008
ISG20L2	COASY	0.0346403	0.008
ITGAM	KIT	0.0553825	0.008
ITGB5	COL2A1	0.0530935	0.008
ITSN1	TXK	0.0425284	0.008
JUND	STAT4	0.0584914	0.008
KCND3	KCNK5	0.046731	0.008
KLHL21	NCOR1	0.0231366	0.008
LCT	CD79A	0.0366686	0.008
LHCGR	PTGER4	0.0391298	0.008
MADD	YWHAZ	0.0458436	0.008
MAPK10	MAP2	0.0409473	0.008
MAPK14	SELE	0.0568524	0.008
MGA	MAX	0.0385113	0.008
MMP9	CCR7	0.0531255	0.008
MRPL3	RPL37	0.0372369	0.008
MRPS10	POLR2C	0.0438035	0.008
MS4A2	ADRB2	0.0463781	0.008
MSN	ALB	0.0505131	0.008
MTHFD1	COASY	0.0287679	0.008
MTHFD1	MYBL2	0.0212454	0.008
MYBL1	PRDM4	0.0366133	0.008
MYBPC2	MYH4	0.0426019	0.008
MYL1	FGF20	0.0358419	0.008
MYO1D	POLA2	0.0508531	0.008
NDUFS4	ABCD3	0.0386596	0.008
NEUROD1	DCX	0.0442653	0.008
NFKB1	ELF1	0.0212479	0.008
NFKB1	IRF2	0.0222165	0.008
NLK	TCF7	0.0447947	0.008
NMD3	DDX31	0.0360412	0.008
NPAS3	DDO	0.0317595	0.008
NPEPPS	PSMC2	0.0463521	0.008
NPFF	PMCH	0.0387269	0.008
NR2F1	ATN1	0.0415777	0.008
NUP133	CKAP5	0.0376494	0.008
NUP98	KIT	0.0407025	0.008
OGN	HRAS	0.051118	0.008
OPRL1	CXCL1	0.0499338	0.008
OXT	CYSLTR2	0.0486992	0.008
PCNA	IRF1	0.0387668	0.008
PCSK5	GNG7	0.0387603	0.008
PDCD1LG2	CD3G	0.0460121	0.008
PDS5A	ESPL1	0.0429391	0.008
PIP5K1A	PIP4K2C	0.0441887	0.008
PNPLA3	ANGPTL4	0.0232569	0.008
PNPLA3	MTTP	0.024389	0.008
POLR1B	NIP7	0.0338076	0.008
POLR3G	POLR2C	0.03726	0.008
PPA2	RPS13	0.0387645	0.008
PRKAR2B	KERA	0.0478462	0.008
PRKCD	PRKCQ	0.0452842	0.008
PRKCH	SELE	0.040196	0.008
PRKG1	MAPK13	0.0628393	0.008
PRMT2	PGR	0.0298303	0.008
PROM1	FLT3	0.0306682	0.008
PSMC6	SEC61G	0.0378874	0.008
PTCH1	CCNB1	0.027608	0.008
PTPN1	MAP2K2	0.0502141	0.008
PTPN6	FASLG	0.0429139	0.008
PTS	SRC	0.0295539	0.008
RAB11A	MLPH	0.0444744	0.008
RAB40A	AP1G2	0.0342989	0.008
RAD52	TIMELESS	0.0381012	0.008
RAD54B	LIG4	0.0403095	0.008
RAF1	RBL2	0.0276119	0.008
RAG2	ICAM1	0.0464099	0.008
RANBP2	KLF9	0.0441557	0.008
RBBP4	MSI1	0.0356587	0.008
RCL1	TFB1M	0.027581	0.008
RFK	RPS13	0.0470122	0.008
RGS14	OPRK1	0.0482059	0.008
RHOBTB2	RHOBTB1	0.0442442	0.008
RNASEH2A	BLM	0.0278426	0.008
RPL30	IPO8	0.0269273	0.008
RPL32	EEF1A1	0.0290106	0.008
RPL35	POLR2C	0.0644255	0.008
RPL36AL	RPS28	0.0438741	0.008
RPL38	RPL36A	0.0363728	0.008
RPL3L	IMP3	0.0630513	0.008
RPL4	RNPS1	0.0321715	0.008
RPL8	POLR2C	0.0456414	0.008
RPLP1	RPL37	0.0401572	0.008
RPLP1	RPS6	0.0392401	0.008
RPS11	EEF1A1	0.0297938	0.008
RPS20	RPS13	0.0319762	0.008
RPS21	RPL13	0.0408324	0.008
RPS3	POLR2C	0.0392228	0.008
RPS6KA2	PDCD4	0.0403386	0.008
RXFP3	CXCL13	0.0466648	0.008
SELE	ENO3	0.0366612	0.008
SHMT2	CTTN	0.0399149	0.008
SHOC2	PPP1CB	0.033277	0.008
SIAH1	TUBA1B	0.0365455	0.008
SIN3B	PSMC2	0.0277023	0.008
SLC23A2	SLC25A4	0.0381197	0.008
SMARCA2	EZH2	0.0355779	0.008
SMARCA5	DNMT3B	0.0339225	0.008
SNAP91	TUBA1B	0.0319956	0.008
SNRPF	SNRPB2	0.0437489	0.008
SOX9	CTNNB1	0.0262766	0.008
SPI1	BCL11A	0.0589705	0.008
SPP1	ITGB8	0.0486748	0.008
SRP14	RPS8	0.0460956	0.008
SRP72	RPL32	0.0404075	0.008
SSNA1	AURKA	0.0363205	0.008
STX4	STX8	0.0322665	0.008
TAF2	CCNB1	0.0377208	0.008
TBL1XR1	RORA	0.0319684	0.008
TCEB2	POLR2C	0.0421574	0.008
TERF2	SIAH1	0.0433403	0.008
TFB1M	MARS	0.0564761	0.008
THBS1	FGB	0.0504881	0.008
TIMELESS	MCM7	0.0357164	0.008
TK2	AURKA	0.0588207	0.008
TNPO1	SCYL3	0.0520668	0.008
TP53	MAGEA3	0.0398325	0.008
TRAF5	LTBR	0.0392136	0.008
TRIM2	SIRPA	0.0348501	0.008
TUBA1B	SIAH1	0.0371375	0.008
UBE2D2	UBE2Q1	0.0243584	0.008
UBL5	SNIP1	0.032337	0.008
UCHL5	EP400	0.0278289	0.008
UTS2	NPPA	0.044945	0.008
VCAN	COL2A1	0.0549836	0.008
VIM	TCAP	0.0397922	0.008
VWF	TNFRSF11B	0.0510126	0.008
WNT16	CTNNB1	0.0388856	0.008
WT1	KRT5	0.0392185	0.008
WT1	SOX10	0.0497465	0.008
WWOX	MMP7	0.0406888	0.008
ZBTB16	FLT3	0.0341211	0.008
ZZEF1	LLGL2	0.0342747	0.008
ACO1	DPYD	0.0348991	0.009
ADRA1B	PLCB3	0.0483403	0.009
AGT	SLC1A2	0.029589	0.009
AGT	YES1	0.0287777	0.009
ATG2A	ATG12	0.0300057	0.009
ATP5J	ATP5F1	0.0299008	0.009
ATP6V0B	NARFL	0.0437122	0.009
ATP6V1F	ATP4A	0.0342441	0.009
ATP6V1F	ATP6V1A	0.0290329	0.009
BMPR2	BMP7	0.0343621	0.009
BMX	STAP1	0.0299018	0.009
BRCA1	EZH2	0.0326161	0.009
BRD3	ACTL6A	0.0417122	0.009
CAPRIN2	ALOX5	0.0366102	0.009
CASK	KCNJ2	0.0328884	0.009
CAT	LRRN3	0.0388359	0.009
CBLB	SPRY2	0.0381373	0.009
CCT3	AHSA1	0.0417176	0.009
CDK2	PPP1R16B	0.0557659	0.009
CEBPZ	NIP7	0.0321064	0.009
CENPI	CENPN	0.0510684	0.009
CP	ALB	0.0370663	0.009
CPT2	UCP2	0.0294265	0.009
CREB1	TCF7	0.0478051	0.009
CSF3R	IL15	0.0366684	0.009
CSNK2A1	SPIB	0.0400043	0.009
CXCL1	ALB	0.0329364	0.009
DAP3	COX5A	0.0287961	0.009
DDX3Y	DDX56	0.0471604	0.009
DDX41	IL7R	0.042563	0.009
DMD	IL1RAPL1	0.0274245	0.009
DNM2	CDK6	0.0557692	0.009
DVL3	PSMA7	0.0406265	0.009
DYNC1I1	DNAH17	0.029483	0.009
EEF1D	RPL32	0.0400558	0.009
EEF1E1	MARS	0.0318274	0.009
EEF2	POLR2C	0.0344046	0.009
EEF2	SNRPB2	0.0293953	0.009
EMP1	MYO1A	0.0361513	0.009
EPHA1	CTNNB1	0.0463609	0.009
EPHB3	PAX6	0.0256321	0.009
EPS15L1	EPN3	0.0334713	0.009
ERBB2	PDCD4	0.0451904	0.009
ESRRB	NR2E1	0.0323776	0.009
FETUB	CLEC10A	0.0537892	0.009
FGF8	ETV4	0.0431666	0.009
FOXO1	SHC1	0.0304047	0.009
FOXO4	CCND2	0.0384488	0.009
G6PD	BPGM	0.0340999	0.009
GAPDH	IRF8	0.0624216	0.009
GATAD2A	ZNF217	0.0275394	0.009
GCM1	CAMK1	0.0274561	0.009
GLI1	NELL1	0.0470551	0.009
GNL2	FTSJ1	0.0307049	0.009
GNRH1	SIX3	0.0356845	0.009
GPR18	SST	0.0358378	0.009
GPR65	CHRM3	0.0437842	0.009
GRK5	XCL1	0.0292121	0.009
GSK3B	CTNNB1	0.0431251	0.009
GTF2E2	MTA2	0.0426456	0.009
H2AFX	GADD45A	0.0318575	0.009
HADH	ABAT	0.0595678	0.009
HDAC1	USP7	0.0361402	0.009
HGS	CTNNB1	0.0368153	0.009
HIST1H1E	HIST1H2BD	0.0376287	0.009
HOXA5	MLLT3	0.0409619	0.009
HRAS	CREM	0.0277682	0.009
IARS	ASNS	0.0344573	0.009
ICAM1	RHOA	0.0320675	0.009
IFNAR2	IFNG	0.0439965	0.009
IFT52	MYBL2	0.0462888	0.009
ITSN2	EGFR	0.0391538	0.009
JAG1	PAX6	0.0376935	0.009
JAK2	RAC1	0.037407	0.009
JAK3	IL12RB1	0.0302613	0.009
LCAT	PLA2G4A	0.0274027	0.009
LEP	JAK2	0.0346604	0.009
MAF	IL10	0.0321473	0.009
MARS	EEF1A1	0.0397699	0.009
MDK	STAT3	0.0364319	0.009
MDM2	PCNA	0.0386757	0.009
MEN1	CTNNB1	0.0399499	0.009
MICALL2	ART3	0.0438452	0.009
MKRN2	INTS9	0.0320458	0.009
MPP3	ZAP70	0.0478666	0.009
MRPS18B	DHX16	0.0357472	0.009
MRPS2	RPS8	0.0286871	0.009
MSH6	SUPT16H	0.0409112	0.009
MYC	BIRC5	0.0280703	0.009
MYH6	PPP1R16B	0.0516861	0.009
NACA	RPS8	0.0376226	0.009
NCAM1	ZAP70	0.0455587	0.009
NFIB	EZH2	0.0350072	0.009
NFKB1	RUNX2	0.0208497	0.009
NOS3	PTGER4	0.031179	0.009
NRCAM	PTPRZ1	0.0408313	0.009
NSMAF	CD40	0.0366446	0.009
NTSR1	PTGFR	0.0384692	0.009
NUP160	BIRC5	0.0372393	0.009
PAFAH1B1	BIRC5	0.0405524	0.009
PAK7	NCK1	0.0400567	0.009
PCBP2	QKI	0.037107	0.009
PENK	ABAT	0.028896	0.009
PENK	CCL27	0.0282028	0.009
PHF11	SETD1B	0.0359082	0.009
PIK3CA	CD19	0.035415	0.009
PIK3CG	DCLK1	0.0388489	0.009
PIK3R3	PLCB3	0.0379926	0.009
PLA2G12A	PTGS2	0.0425075	0.009
PMS1	ERCC3	0.0366716	0.009
PNO1	METTL1	0.0263654	0.009
PPARGC1A	HIF1A	0.0381618	0.009
PPM1F	NSUN5	0.0365865	0.009
PRKAR2A	MAP2	0.0340841	0.009
PRMT3	DDX56	0.0326101	0.009
PSMD4	RPN2	0.0357676	0.009
PTGS2	BIRC5	0.031453	0.009
RAB17	MLPH	0.0442763	0.009
RAC1	TNS3	0.0279045	0.009
RAD51C	REV1	0.033696	0.009
RBBP8	BARD1	0.0298071	0.009
RBM28	NIP7	0.0399581	0.009
RGS2	KCNJ3	0.0418776	0.009
RHOB	MYH4	0.0539958	0.009
RNF40	SMAD9	0.0379465	0.009
RPL12	POLR2C	0.0294405	0.009
RPL27	RPS8	0.0451825	0.009
RPL32	RPL18	0.0325446	0.009
RPL35	RPL36	0.0381719	0.009
RPL36AL	RPL37	0.0579818	0.009
RPL38	EIF3K	0.035393	0.009
RPP38	UTP11L	0.0295816	0.009
RPS13	RPS9	0.0341261	0.009
RPS16	PUS1	0.0349315	0.009
RPS29	RPL37	0.036715	0.009
RPS3	RPL32	0.0400132	0.009
RPS7	EIF3K	0.0291228	0.009
RSAD2	STAT1	0.0450131	0.009
SF3A3	POLR2C	0.0276491	0.009
SMARCA5	RAD51	0.0326204	0.009
SMC1A	CDK6	0.0388666	0.009
SOX10	PAX7	0.0289239	0.009
SRC	DDX41	0.0476939	0.009
SRRM1	POLR2C	0.0274307	0.009
SYK	BMP2	0.0332755	0.009
TACR2	P2RY10	0.0523881	0.009
TAF4B	TBPL1	0.0372898	0.009
TEF	LSS	0.0431081	0.009
TGFBR1	MYOC	0.0400273	0.009
TIA1	PTGS2	0.0439815	0.009
TIMP1	TGFB1	0.0332914	0.009
TLR8	NOD1	0.0314226	0.009
TMED3	GORASP2	0.0556028	0.009
TNFRSF1A	FASLG	0.0420602	0.009
TOP2B	CCNB1	0.0447915	0.009
TUBG1	CCNI	0.0423365	0.009
TUBG2	CCNB2	0.0497445	0.009
UMPS	TYR	0.0269448	0.009
USP9X	PSMA4	0.032475	0.009
WT1	PGR	0.0379153	0.009
YIF1A	RAB11A	0.0360819	0.009
ZC3H11A	KIAA0101	0.0316714	0.009
ABAT	PENK	0.0365462	0.01
ABCC6	LAX1	0.0350933	0.01
ACTA2	CTNNB1	0.0578036	0.01
ACTG2	MYO1A	0.0292473	0.01
ACTR10	EP400	0.0366718	0.01
ADCY2	CCR7	0.0398795	0.01
AK5	IMP3	0.0337783	0.01
AKAP7	AKAP5	0.0318803	0.01
ALB	ESPL1	0.0356154	0.01
ALDH1A1	CYP26A1	0.0346964	0.01
ARF4	COPB2	0.0430862	0.01
ARG2	SF3B3	0.0249176	0.01
ARNT	CUL2	0.0323385	0.01
BAG3	PSMC2	0.0338713	0.01
BDKRB1	P2RY10	0.0530915	0.01
BET1L	GORASP2	0.0441891	0.01
BICD2	SSRP1	0.0398248	0.01
BMPR2	GDF11	0.0312259	0.01
BMX	FADD	0.0267935	0.01
CARD14	LCK	0.0331322	0.01
CCL11	ALB	0.0333177	0.01
CCNB2	LYZ	0.0513273	0.01
CCR10	IFNG	0.0356916	0.01
CD33	CD79A	0.0394103	0.01
CD5	GATA3	0.02953	0.01
CDC23	UBE2C	0.0562515	0.01
CDC42EP3	CDC42	0.0231627	0.01
CES1	TNN	0.0445928	0.01
CHRM2	CCR7	0.043488	0.01
CLOCK	TIMELESS	0.0353403	0.01
COX5A	SDHD	0.0349105	0.01
CREB1	FGF4	0.042656	0.01
CREB1	PPARGC1A	0.0419725	0.01
CRKL	MAPK1	0.0334173	0.01
CSF2	CXCL1	0.0500315	0.01
CSF2RB	IFNA7	0.0295483	0.01
CTNNAL1	CTNNB1	0.0309777	0.01
CUL1	CRMP1	0.0255857	0.01
CYBA	RAC1	0.0364749	0.01
CYP4B1	CH25H	0.046205	0.01
DAZL	CCND2	0.0418923	0.01
DCTN2	AURKA	0.046792	0.01
DDIT3	CDK6	0.0497919	0.01
DDX10	RPL5	0.0449188	0.01
DDX28	FTSJ1	0.027436	0.01
DHCR7	CYP19A1	0.0238869	0.01
DMD	ACHE	0.0280197	0.01
DNAJC6	HSPA14	0.0473788	0.01
ECE1	GNRH1	0.0450182	0.01
EIF4E	UBA52	0.0326091	0.01
EIF5A2	RPL36A	0.0424816	0.01
EP300	HOXB7	0.0400132	0.01
EP300	SMAD4	0.0308796	0.01
EREG	HRAS	0.0300519	0.01
ERG	SH3GL1	0.0523588	0.01
ETV3	E2F4	0.0407621	0.01
F13A1	FGG	0.0406143	0.01
F2	PLA2G4A	0.0547967	0.01
FAU	RPS8	0.0315113	0.01
FDFT1	CARM1	0.0320832	0.01
FGF18	FGF9	0.0428886	0.01
FKBP3	RPL4	0.0609061	0.01
FOXO3	CDK2	0.0385092	0.01
FRMD4B	TSC1	0.0359902	0.01
GMPS	IARS	0.0406477	0.01
GOLGA2	GORASP2	0.0492145	0.01
GPC4	COL15A1	0.0297896	0.01
GUK1	PPM1E	0.0352987	0.01
HAS1	MRPL49	0.03999	0.01
HCFC2	HCFC1	0.044957	0.01
HIST1H2BD	HIST1H1E	0.03224	0.01
HLA-A	CCR7	0.0453245	0.01
HLA-DMA	TAPBPL	0.0349151	0.01
HSD17B1	SPAG8	0.0269493	0.01
HSP90AA1	EIF2AK3	0.0372376	0.01
HSP90AB1	GSPT1	0.0463647	0.01
HSP90B1	RAC1	0.0294993	0.01
IHH	SIX1	0.0472157	0.01
IL12RB2	FASLG	0.0300344	0.01
ITGAM	STAT4	0.0498401	0.01
JAK1	ELF3	0.027877	0.01
JUN	CCNB1	0.035357	0.01
JUND	ABCB1	0.0538361	0.01
KCNH2	KCND3	0.0274558	0.01
KCNMA1	TXK	0.0402749	0.01
KLK3	FOXA1	0.0630341	0.01
KMO	CYB5R2	0.0344863	0.01
LAMP2	TUBA1B	0.0286348	0.01
MAGI1	CTNNB1	0.0390328	0.01
MAOA	PNMT	0.0296069	0.01
MAPK1	BMP2	0.0339834	0.01
MAPK12	PIK3CG	0.0578194	0.01
MAPK14	CDK6	0.0483131	0.01
MBP	CTLA4	0.0327962	0.01
MCF2	ELMO1	0.0387445	0.01
MCM3	CDK6	0.0295607	0.01
MEF2C	FGF9	0.0338373	0.01
MET	CD74	0.0305839	0.01
MFI2	CD40	0.0436823	0.01
MME	CD79A	0.0561661	0.01
MSH2	ACLY	0.0303064	0.01
MTNR1B	GPR18	0.0538514	0.01
MTNR1B	OPRK1	0.0616247	0.01
MYB	BOK	0.0412026	0.01
MYC	BAG1	0.0262337	0.01
MYH2	PPP1R16B	0.0495716	0.01
MYH7	PCBP2	0.0374452	0.01
MYO5A	WSB2	0.0372296	0.01
NCAN	SDC1	0.0230685	0.01
NFKBIA	UBE2L3	0.023065	0.01
NOLC1	HEATR1	0.0358039	0.01
NOTCH1	MAP2K2	0.0243709	0.01
NOTCH4	FGF9	0.0526404	0.01
NSF	VPS41	0.0296888	0.01
OAS1	IRF1	0.0327037	0.01
OTC	SSRP1	0.0313856	0.01
PAK1IP1	PLCB3	0.044155	0.01
PARP1	RNH1	0.0270398	0.01
PC	ALB	0.0344906	0.01
PELO	EEF1A2	0.0340399	0.01
PLAG1	PIAS4	0.0311087	0.01
PLCG1	LCK	0.0431715	0.01
PLCG2	LBP	0.0284001	0.01
PLXND1	SEMA6A	0.0368513	0.01
PPARG	EZH2	0.0407077	0.01
PPP1R7	PLK3	0.0237286	0.01
PPP2CB	PPP1CB	0.0302739	0.01
PROC	CD79A	0.0431399	0.01
PRPF4	DDX42	0.0325738	0.01
PSMA7	LCK	0.0416175	0.01
PTCH1	FHL2	0.0252759	0.01
PTPRJ	HGF	0.0329507	0.01
PVALB	ACTL6A	0.0418392	0.01
RAB11FIP3	RACGAP1	0.042016	0.01
RAB5A	SEC61A1	0.0355852	0.01
RANBP2	REPIN1	0.0434453	0.01
RAP2B	KERA	0.0392948	0.01
RBL2	RBBP4	0.035484	0.01
RCAN1	AKAP5	0.0386969	0.01
RHEB	RHOBTB2	0.0306926	0.01
RND3	ARHGAP5	0.0301666	0.01
RPL15	RPS8	0.0416391	0.01
RPL19	RPS19	0.0391747	0.01
RPL3	POLR2C	0.0345995	0.01
RPL30	RPL13	0.0324881	0.01
RPL36	COL4A4	0.0331687	0.01
RPL37A	EIF2S3	0.0469865	0.01
RPS2	EIF3K	0.0257934	0.01
RXFP3	GPR18	0.0598595	0.01
RYR2	EDN1	0.0298881	0.01
SARS	MLLT3	0.0371187	0.01
SEC23B	PREB	0.0282806	0.01
SEMA6D	PLXND1	0.0418311	0.01
SGCD	MYBPC1	0.0560428	0.01
SMAD2	LEFTY2	0.0369685	0.01
SMARCA1	POLE2	0.0349296	0.01
SMARCC2	NCOR1	0.0501814	0.01
SMURF1	BMP2	0.0339712	0.01
SNAI1	BMP2	0.0447338	0.01
SPAG9	SLC25A4	0.0383393	0.01
SPG20	ZBTB11	0.0299377	0.01
SSTR2	CCL19	0.0473526	0.01
TACR3	CYSLTR2	0.0418515	0.01
TACR3	RGS19	0.0409173	0.01
TAF10	TAF5	0.0311956	0.01
TAS2R4	CXCR4	0.0379224	0.01
TLR3	PTGS2	0.0352684	0.01
TOP2B	ACTR5	0.0448792	0.01
TRAF2	TNFRSF9	0.0406382	0.01
TRAT1	SRC	0.0308954	0.01
TSFM	TOP2A	0.0445441	0.01
TSPO	BMP6	0.0293836	0.01
UBD	SPATA5L1	0.0276701	0.01
UBE2D1	UBE3C	0.0340041	0.01
UBQLN2	RPN2	0.0365914	0.01
VRK3	CSNK1G2	0.0400393	0.01
WT1	FGFR2	0.0387463	0.01
ABCB1	EZH2	0.0323232	0.011
ACTC1	POLR2C	0.0425142	0.011
ACTL8	EEF1A1	0.0312205	0.011
ACTN4	BMP7	0.0350253	0.011
ACTR10	MLLT3	0.0388148	0.011
ADCY6	PENK	0.0405495	0.011
ADCY9	MTNR1A	0.0336901	0.011
ADCY9	P2RY14	0.0339472	0.011
ADRM1	RPS8	0.0517351	0.011
ALB	CXCL1	0.0337205	0.011
APTX	TDP1	0.0396908	0.011
ARPC5	WDR1	0.0346845	0.011
ASPA	GLS	0.0286472	0.011
ATF2	SELE	0.0396425	0.011
ATP13A2	DNAJC6	0.03138	0.011
ATXN10	KCNC3	0.0283551	0.011
BAX	HMOX1	0.0475721	0.011
BCL2L1	IL15	0.0448593	0.011
BET1	SNTG2	0.0280401	0.011
BET1L	GOLGA2	0.0421196	0.011
BMP2	FZD2	0.0213137	0.011
BTK	STAT2	0.0276595	0.011
C3AR1	CXCL5	0.0333864	0.011
CALCA	ADCY6	0.0351596	0.011
CASP2	EIF4E	0.0339863	0.011
CCL19	SST	0.023331	0.011
CCL19	SSTR2	0.0284099	0.011
CD52	CD79B	0.0346326	0.011
CD72	IL13	0.037944	0.011
CDKN1A	RRM2	0.0366546	0.011
CDKN1C	FASLG	0.0333442	0.011
CDKN2D	CDK6	0.0525431	0.011
CEBPG	HSP90B1	0.0270204	0.011
CHRM4	CCR7	0.0472935	0.011
CNOT6	EIF4B	0.054302	0.011
COL10A1	COL2A1	0.0399223	0.011
CRKL	ITGA2	0.0336879	0.011
CRYBA4	HSPB1	0.0523899	0.011
CSF1R	NFKB1	0.0329936	0.011
CSF2RB	IL23A	0.0305522	0.011
CSNK2A1	IKZF1	0.0346171	0.011
CSNK2A2	BRF2	0.0331361	0.011
CTNNB1	SIAH1	0.0394566	0.011
CTR9	TROAP	0.0501431	0.011
CTSB	IFNG	0.0504312	0.011
CXCR6	CCL27	0.0382344	0.011
CYB5R2	DPYD	0.0231913	0.011
DAPP1	CD79A	0.0299333	0.011
DDX17	SMAD5	0.0434134	0.011
DDX41	BMP2	0.0417011	0.011
DDX56	EIF4A1	0.0357159	0.011
DLG3	EPHB1	0.04962	0.011
DNAJA4	GSPT1	0.0481712	0.011
DONSON	CRYZL1	0.0532019	0.011
DRD3	ANXA1	0.0516315	0.011
DUSP22	MAP2K1	0.0328979	0.011
EHHADH	TOP2A	0.042251	0.011
EIF3H	RPS6	0.0389654	0.011
EIF4A1	EIF2S3	0.0341094	0.011
EIF5B	TIPRL	0.0268598	0.011
EP300	COL2A1	0.0443719	0.011
EPHA4	ANAPC2	0.0294907	0.011
EPOR	SELE	0.0336952	0.011
ERBB2	CD44	0.0433884	0.011
ERCC4	FANCG	0.0488054	0.011
ETV5	MBNL1	0.029017	0.011
EXOSC7	SPAG6	0.0298673	0.011
F2RL1	KIAA0101	0.0266295	0.011
FXN	SOD1	0.0352522	0.011
FZD3	SFRP1	0.031644	0.011
GART	HADHA	0.0297858	0.011
GATA4	ICAM2	0.0465642	0.011
GCNT1	CHST4	0.0322618	0.011
GHRHR	ADCY6	0.0489394	0.011
GMEB2	HSPB1	0.0398353	0.011
GMPS	UBD	0.0399998	0.011
GNG11	KCNJ3	0.0458037	0.011
GNL3	RPL11	0.0396309	0.011
GRAP2	CD28	0.0238882	0.011
GRM8	CXCL1	0.0538986	0.011
HAND2	IFNG	0.0407252	0.011
HIST1H1E	HIST1H2AC	0.0379778	0.011
HLA-F	HADH	0.0398669	0.011
HMGB1	PDIA3	0.0334731	0.011
HSD17B6	PGR	0.0447856	0.011
HSP90B1	TTC31	0.0283576	0.011
IFNA17	ABCB1	0.0420521	0.011
IFNA7	CSF2RB	0.050439	0.011
IL3	DDX41	0.0468647	0.011
IL5	TXK	0.0351969	0.011
IL6	JAK2	0.0445801	0.011
INSR	ATP6V1G1	0.0293529	0.011
ITGA6	RABIF	0.0333211	0.011
ITGB1	BIRC5	0.0594093	0.011
ITK	NEDD9	0.0347668	0.011
ITSN1	DIRAS3	0.0415785	0.011
JAK3	ARHGAP5	0.020473	0.011
KIF3C	TRAK2	0.0334029	0.011
KLC1	KIF13B	0.0375897	0.011
KRAS	COL2A1	0.0473678	0.011
LCK	GATA3	0.0314466	0.011
LHCGR	ADCY6	0.0410609	0.011
LIN7A	DLG3	0.036357	0.011
LPL	ACOX1	0.0400723	0.011
LTB	CXCL5	0.0277863	0.011
LUM	COL2A1	0.0527978	0.011
MAPK11	TNN	0.0439106	0.011
MCL1	STAT3	0.0345178	0.011
MCM5	PRC1	0.0396587	0.011
MDH1	H6PD	0.0292829	0.011
MED21	RBM14	0.0401879	0.011
MET	GRM6	0.0308566	0.011
METTL3	WTAP	0.0357138	0.011
MFAP1	RPL37	0.0531255	0.011
MMP13	MAPK9	0.0418751	0.011
MRPL16	RPS13	0.0353025	0.011
MTHFD1	SFXN1	0.0262172	0.011
MYBL1	PIK3CA	0.0361835	0.011
MYC	CCND2	0.0268092	0.011
NCSTN	STAT5A	0.0398101	0.011
NEDD8	RPS13	0.0341986	0.011
NMUR1	CXCL1	0.0625134	0.011
NOV	MLLT3	0.0290607	0.011
NPC1L1	FABP2	0.044473	0.011
NPY5R	CCL27	0.0213544	0.011
NRXN3	FOXN3	0.0378569	0.011
PAK1	RND2	0.0238467	0.011
PAX2	BCL11A	0.0458579	0.011
PAX5	BACH2	0.0391253	0.011
PDYN	CXCL1	0.0409311	0.011
PIK3C3	RPS6	0.0500866	0.011
PLAGL1	ABCC8	0.0322861	0.011
PLAUR	LRP1B	0.037156	0.011
PLCB2	MET	0.0406337	0.011
PLCG1	PIK3CG	0.0433197	0.011
POLR2B	PSPC1	0.0289508	0.011
POSTN	COL2A1	0.0583406	0.011
PPARA	HADH	0.0281302	0.011
PPP1CA	BMP2	0.0441411	0.011
PRDM10	GALE	0.0403079	0.011
PRPF19	MYBL2	0.0437461	0.011
PSMA3	SART3	0.0415461	0.011
PTEN	PIK3C2B	0.0329624	0.011
PTK2	DDX41	0.0494307	0.011
PTPN11	EIF2AK3	0.0389879	0.011
PTPRJ	CD69	0.0293694	0.011
PWP1	RPL5	0.0445377	0.011
RAD23A	EEF1A1	0.0457802	0.011
RAP1B	RAPGEF1	0.0471885	0.011
RAP2A	LGR4	0.0455547	0.011
RASSF1	AURKA	0.0397251	0.011
RFC4	TP53BP1	0.0242961	0.011
RNF146	HNRNPU	0.0451394	0.011
RPL10A	RPS13	0.0348713	0.011
RPL32	RPL37	0.0296046	0.011
RPL36AL	MRPL22	0.0497611	0.011
RPL8	RPS28	0.0447909	0.011
RRAD	MAPK3	0.0333099	0.011
RXFP3	P2RY14	0.0467469	0.011
SELP	ICAM1	0.0357425	0.011
SERPINB5	IFNG	0.0313982	0.011
SH2B1	STAT5A	0.0468828	0.011
SH3GLB2	KIT	0.0416764	0.011
SIAH1	EZH2	0.0353511	0.011
SIRT1	HRAS	0.0469695	0.011
SLC35C1	FUT4	0.0334923	0.011
SLC6A11	SLC1A2	0.0390392	0.011
SLC9A3R1	TRPC3	0.0339661	0.011
SMARCAL1	BLM	0.0424798	0.011
SND1	MYB	0.0281773	0.011
SOCS2	OSMR	0.0459154	0.011
SON	DONSON	0.0429468	0.011
SRP72	RPS8	0.0374603	0.011
SST	EDN1	0.0361988	0.011
SST	SSTR2	0.0342317	0.011
SSTR1	CXCL1	0.0368367	0.011
ST8SIA1	GDAP1	0.0253616	0.011
STAT4	IL23A	0.0313684	0.011
STX1A	TBL2	0.046711	0.011
TCEB1	SART3	0.0394412	0.011
TGFB1	IL15	0.0477265	0.011
TGFBR2	FGF9	0.0392204	0.011
TJP2	CTTN	0.0296628	0.011
TMED2	ARFGAP1	0.0354702	0.011
TNF	CD69	0.0330872	0.011
TNFSF11	TNFRSF11B	0.0248736	0.011
TRIT1	CDK5RAP1	0.0273074	0.011
TUFM	POLR2C	0.0407141	0.011
VDR	CTNNB1	0.0304936	0.011
WDR3	DDX56	0.0294467	0.011
WDR74	WDR12	0.026476	0.011
WDTC1	CANT1	0.0362194	0.011
ACAA1	HADHA	0.0413352	0.012
ACADM	EHHADH	0.0433483	0.012
ADAMTS3	COL2A1	0.0290607	0.012
ADH1B	GSTM3	0.033525	0.012
AGRP	SOCS3	0.0323645	0.012
ANAPC1	CDH1	0.0404995	0.012
ANKRD27	DAG1	0.0329717	0.012
APBA1	TJP2	0.0314513	0.012
ATG16L1	MLPH	0.0350742	0.012
ATP2B4	SLC26A4	0.0332457	0.012
ATP2C2	PMM2	0.0518908	0.012
ATP6V0A1	PPA1	0.0446976	0.012
ATP6V0C	STAC	0.0377336	0.012
ATR	CCNB1	0.038787	0.012
ATR	EXO1	0.0358271	0.012
BCL3	NFKB1	0.0424814	0.012
BCR	STAT3	0.0262552	0.012
BDKRB1	GPR18	0.0530346	0.012
BMP1	SMAD4	0.059361	0.012
BUB3	KIF11	0.0305888	0.012
C10orf10	SST	0.0298202	0.012
C5AR1	CCL19	0.0560932	0.012
CAD	EPHB3	0.0395846	0.012
CAP2	TSC1	0.0320914	0.012
CASC5	NUSAP1	0.0529003	0.012
CASP8	CDH1	0.0439376	0.012
CAV3	SNTB1	0.0411144	0.012
CCL19	CXCL5	0.0253093	0.012
CCL2	FASLG	0.0257583	0.012
CCR1	GRM6	0.0438387	0.012
CCR7	CXCL5	0.0324135	0.012
CD3G	HLA-C	0.0293774	0.012
CDC23	KIF11	0.051766	0.012
CDH1	BCL2L1	0.035417	0.012
CDH1	VEGFA	0.0382954	0.012
CDK6	AURKC	0.0249677	0.012
CDKN1A	MAPK9	0.0329102	0.012
CDKN3	TP53BP1	0.0415003	0.012
CLTC	EPN3	0.0347725	0.012
COL4A5	COL2A1	0.0486239	0.012
CREB1	CAMK4	0.0374882	0.012
CRNKL1	EIF4B	0.0303484	0.012
CTLA4	GAD2	0.0294887	0.012
CTNNA2	PARP2	0.0391075	0.012
DAZL	PRDM1	0.0361678	0.012
DDB1	CTNNB1	0.0344231	0.012
DDX21	SUPT16H	0.0279718	0.012
DEGS1	UGT8	0.0362489	0.012
DHX9	NFKBIB	0.0256713	0.012
DHX9	RNPS1	0.0256187	0.012
ECT2	ARHGAP15	0.0426938	0.012
EEF1A2	COLQ	0.0364379	0.012
EFHC1	BRD2	0.0409678	0.012
EGLN2	CCNE2	0.0382432	0.012
EHMT2	IKZF1	0.0439414	0.012
EIF3E	RPL37	0.0271904	0.012
EIF4A2	RPS28	0.0488875	0.012
ENO3	FAU	0.0473768	0.012
EPX	ICAM1	0.0492337	0.012
ERLIN2	CYP7B1	0.0306624	0.012
EXOSC2	MYEF2	0.0237778	0.012
F2RL1	GRK5	0.0298736	0.012
FCER1A	SHC1	0.0316963	0.012
FGF7	KITLG	0.0306438	0.012
GBF1	ARFGAP1	0.0440569	0.012
GCDH	ACSL6	0.035007	0.012
GEM	PRKG2	0.0284382	0.012
GLUL	ALB	0.0365865	0.012
GMPS	PNO1	0.0329174	0.012
GORASP2	GOLGA2	0.0384724	0.012
GRM5	GRIK1	0.0360047	0.012
GTF2E2	TAF9	0.0337253	0.012
GTF2F2	NUDT21	0.0386311	0.012
GUCY1A3	POLR1E	0.0336615	0.012
HDAC2	ELP3	0.0234252	0.012
HERC2	RABGGTA	0.0364429	0.012
HIST1H2AC	HIST1H1E	0.0376472	0.012
HSD17B12	ELOVL2	0.0319338	0.012
IDI1	COASY	0.0314696	0.012
IFI44	RTP4	0.0363507	0.012
IGF2BP3	HNRNPA1	0.0364695	0.012
IGF2R	CD63	0.0355202	0.012
IL13	IL7	0.0420995	0.012
IL1B	IL13	0.0366524	0.012
INPP4B	NCOR1	0.0384405	0.012
INSR	PPM1E	0.0257468	0.012
ITGA2	CD44	0.0280266	0.012
ITGA2	IARS	0.0324737	0.012
ITGAX	CCL19	0.0561161	0.012
ITGAX	IL7	0.0603855	0.012
KHDRBS1	PTK6	0.0327579	0.012
KHSRP	GFPT1	0.0299356	0.012
KTN1	PSMD7	0.0438775	0.012
LAMP1	TNFSF15	0.0338715	0.012
LYN	FASLG	0.0372274	0.012
MAP4K4	IKBKB	0.0329803	0.012
MBD3	FUS	0.0332273	0.012
MBNL1	GRIN1	0.0233905	0.012
MBNL1	HNRNPL	0.0261228	0.012
MC4R	NPY5R	0.0315369	0.012
MERTK	CRB1	0.0370383	0.012
MEST	PLK4	0.0328438	0.012
MORF4L2	MYBL2	0.0390626	0.012
MSX1	COL2A1	0.0281775	0.012
NOTCH4	GNLY	0.0499604	0.012
NPM1	YWHAZ	0.0374806	0.012
NSUN5	FTSJ1	0.041508	0.012
[truncated: 8,165 more rows]
